# Supplementary material for: A novel glycolysis-related gene signature for predicting prognosis and immunotherapy efficacy in breast cancer
Source: Front Immunol. 2025 Feb 19;16:1512859. doi: 10.3389/fimmu.2025.1512859 (PMC11880812; doi:10.3389/fimmu.2025.1512859)
Supplement: Supplementary file 2 [file Table2.xlsx]

## Sheet: Sheet1
Gene Symbol	Description	Category	Uniprot ID	Gifts	GC Id	Relevance score	GeneCards Link
TIGAR	TP53 Induced Glycolysis Regulatory Phosphatase	Protein Coding	Q9NQ88	45	GC12P028137	21.885	https://www.genecards.org/cgi-bin/carddisp.pl?gene=TIGAR
PKM	Pyruvate Kinase M1/2	Protein Coding	P14618	56	GC15M072199	18.6372	https://www.genecards.org/cgi-bin/carddisp.pl?gene=PKM
HK2	Hexokinase 2	Protein Coding	P52789	53	GC02P074833	18.4374	https://www.genecards.org/cgi-bin/carddisp.pl?gene=HK2
GAPDH	Glyceraldehyde-3-Phosphate Dehydrogenase	Protein Coding	P04406	57	GC12P028185	16.436	https://www.genecards.org/cgi-bin/carddisp.pl?gene=GAPDH
RRAD	RRAD, Ras Related Glycolysis Inhibitor And Calcium Channel Regulator	Protein Coding	P55042	46	GC16M067103	14.8911	https://www.genecards.org/cgi-bin/carddisp.pl?gene=RRAD
LDHA	Lactate Dehydrogenase A	Protein Coding	P00338	57	GC11P018394	13.8212	https://www.genecards.org/cgi-bin/carddisp.pl?gene=LDHA
HIF1A	Hypoxia Inducible Factor 1 Subunit Alpha	Protein Coding	Q16665	55	GC14P061695	13.8177	https://www.genecards.org/cgi-bin/carddisp.pl?gene=HIF1A
HK1	Hexokinase 1	Protein Coding	P19367	56	GC10P069269	13.7917	https://www.genecards.org/cgi-bin/carddisp.pl?gene=HK1
ENO3	Enolase 3	Protein Coding	P13929	54	GC17P004948	13.3321	https://www.genecards.org/cgi-bin/carddisp.pl?gene=ENO3
TPI1	Triosephosphate Isomerase 1	Protein Coding	P60174	54	GC12P006867	12.703	https://www.genecards.org/cgi-bin/carddisp.pl?gene=TPI1
ENO1	Enolase 1	Protein Coding	P06733	54	GC01M008861	12.5363	https://www.genecards.org/cgi-bin/carddisp.pl?gene=ENO1
PFKP	Phosphofructokinase, Platelet	Protein Coding	Q01813	52	GC10P003066	12.2926	https://www.genecards.org/cgi-bin/carddisp.pl?gene=PFKP
PGK1	Phosphoglycerate Kinase 1	Protein Coding	P00558	56	GC0XP078062	12.2317	https://www.genecards.org/cgi-bin/carddisp.pl?gene=PGK1
PFKL	Phosphofructokinase, Liver Type	Protein Coding	P17858	52	GC21P044300	12.0832	https://www.genecards.org/cgi-bin/carddisp.pl?gene=PFKL
GCK	Glucokinase	Protein Coding	P35557	56	GC07M044807	12.0209	https://www.genecards.org/cgi-bin/carddisp.pl?gene=GCK
PFKM	Phosphofructokinase, Muscle	Protein Coding	P08237	56	GC12P048105	11.7593	https://www.genecards.org/cgi-bin/carddisp.pl?gene=PFKM
PGAM2	Phosphoglycerate Mutase 2	Protein Coding	P15259	50	GC07M044062	11.0158	https://www.genecards.org/cgi-bin/carddisp.pl?gene=PGAM2
PFKFB3	6-Phosphofructo-2-Kinase/Fructose-2,6-Biphosphatase 3	Protein Coding	Q16875	52	GC10P006144	10.9385	https://www.genecards.org/cgi-bin/carddisp.pl?gene=PFKFB3
ALDOA	Aldolase, Fructose-Bisphosphate A	Protein Coding	P04075	55	GC16P030064	9.98063	https://www.genecards.org/cgi-bin/carddisp.pl?gene=ALDOA
SLC2A1	Solute Carrier Family 2 Member 1	Protein Coding	P11166	60	GC01M042925	9.9538	https://www.genecards.org/cgi-bin/carddisp.pl?gene=SLC2A1
PKLR	Pyruvate Kinase L/R	Protein Coding	P30613	53	GC01M155289	9.89711	https://www.genecards.org/cgi-bin/carddisp.pl?gene=PKLR
PGK2	Phosphoglycerate Kinase 2	Protein Coding	P07205	48	GC06M049785	9.7403	https://www.genecards.org/cgi-bin/carddisp.pl?gene=PGK2
HK3	Hexokinase 3	Protein Coding	P52790	48	GC05M177008	9.61675	https://www.genecards.org/cgi-bin/carddisp.pl?gene=HK3
ENO2	Enolase 2	Protein Coding	P09104	54	GC12P006913	9.58	https://www.genecards.org/cgi-bin/carddisp.pl?gene=ENO2
PGAM1	Phosphoglycerate Mutase 1	Protein Coding	P18669	50	GC10P097426	9.52653	https://www.genecards.org/cgi-bin/carddisp.pl?gene=PGAM1
GPI	Glucose-6-Phosphate Isomerase	Protein Coding	P06744	54	GC19P034359	9.30315	https://www.genecards.org/cgi-bin/carddisp.pl?gene=GPI
LINC01672	Long Intergenic Non-Protein Coding RNA 1672	RNA Gene		14	GC01P007077	7.69583	https://www.genecards.org/cgi-bin/carddisp.pl?gene=LINC01672
PRKAA1	Protein Kinase AMP-Activated Catalytic Subunit Alpha 1	Protein Coding	Q13131	53	GC05M040759	7.6176	https://www.genecards.org/cgi-bin/carddisp.pl?gene=PRKAA1
LDHB	Lactate Dehydrogenase B	Protein Coding	P07195	54	GC12M021635	7.20654	https://www.genecards.org/cgi-bin/carddisp.pl?gene=LDHB
GAPDHS	Glyceraldehyde-3-Phosphate Dehydrogenase, Spermatogenic	Protein Coding	O14556	49	GC19P083150	7.14775	https://www.genecards.org/cgi-bin/carddisp.pl?gene=GAPDHS
TP53	Tumor Protein P53	Protein Coding	P04637	60	GC17M007661	6.85506	https://www.genecards.org/cgi-bin/carddisp.pl?gene=TP53
ALDOC	Aldolase, Fructose-Bisphosphate C	Protein Coding	P09972	46	GC17M059913	6.73107	https://www.genecards.org/cgi-bin/carddisp.pl?gene=ALDOC
PFKFB2	6-Phosphofructo-2-Kinase/Fructose-2,6-Biphosphatase 2	Protein Coding	O60825	48	GC01P207034	6.66523	https://www.genecards.org/cgi-bin/carddisp.pl?gene=PFKFB2
MIR7-3HG	MIR7-3 Host Gene	RNA Gene	Q8N6C7	29	GC19P006171	6.48599	https://www.genecards.org/cgi-bin/carddisp.pl?gene=MIR7-3HG
ALDOB	Aldolase, Fructose-Bisphosphate B	Protein Coding	P05062	52	GC09M101420	6.36195	https://www.genecards.org/cgi-bin/carddisp.pl?gene=ALDOB
G6PD	Glucose-6-Phosphate Dehydrogenase	Protein Coding	P11413	57	GC0XM154578	6.35104	https://www.genecards.org/cgi-bin/carddisp.pl?gene=G6PD
BPGM	Bisphosphoglycerate Mutase	Protein Coding	P07738	52	GC07P134646	6.28706	https://www.genecards.org/cgi-bin/carddisp.pl?gene=BPGM
PFKFB4	6-Phosphofructo-2-Kinase/Fructose-2,6-Biphosphatase 4	Protein Coding	Q16877	49	GC03M048517	6.28664	https://www.genecards.org/cgi-bin/carddisp.pl?gene=PFKFB4
SIRT6	Sirtuin 6	Protein Coding	Q8N6T7	52	GC19M004174	5.5765	https://www.genecards.org/cgi-bin/carddisp.pl?gene=SIRT6
FBP1	Fructose-Bisphosphatase 1	Protein Coding	P09467	56	GC09M094603	5.56803	https://www.genecards.org/cgi-bin/carddisp.pl?gene=FBP1
FOXK1	Forkhead Box K1	Protein Coding	P85037	41	GC07P004682	5.47716	https://www.genecards.org/cgi-bin/carddisp.pl?gene=FOXK1
TPP2	Tripeptidyl Peptidase 2	Protein Coding	P29144	50	GC13P102596	5.42135	https://www.genecards.org/cgi-bin/carddisp.pl?gene=TPP2
ADPGK	ADP Dependent Glucokinase	Protein Coding	Q9BRR6	46	GC15M072751	5.41529	https://www.genecards.org/cgi-bin/carddisp.pl?gene=ADPGK
MTOR	Mechanistic Target Of Rapamycin Kinase	Protein Coding	P42345	62	GC01M011106	5.34943	https://www.genecards.org/cgi-bin/carddisp.pl?gene=MTOR
INS	Insulin	Protein Coding	P01308	54	GC11M002159	5.24902	https://www.genecards.org/cgi-bin/carddisp.pl?gene=INS
LDHC	Lactate Dehydrogenase C	Protein Coding	P07864	49	GC11P018816	5.22614	https://www.genecards.org/cgi-bin/carddisp.pl?gene=LDHC
MYC	MYC Proto-Oncogene, BHLH Transcription Factor	Protein Coding	P01106	59	GC08P127735	5.1616	https://www.genecards.org/cgi-bin/carddisp.pl?gene=MYC
SCARNA5	Small Cajal Body-Specific RNA 5	RNA Gene		22	GC02P233275	5.14867	https://www.genecards.org/cgi-bin/carddisp.pl?gene=SCARNA5
PDHA1	Pyruvate Dehydrogenase E1 Subunit Alpha 1	Protein Coding	P08559	54	GC0XP019343	5.13977	https://www.genecards.org/cgi-bin/carddisp.pl?gene=PDHA1
G6PC1	Glucose-6-Phosphatase Catalytic Subunit 1	Protein Coding	P35575	51	GC17P079560	5.08527	https://www.genecards.org/cgi-bin/carddisp.pl?gene=G6PC1
SLC2A4	Solute Carrier Family 2 Member 4	Protein Coding	P14672	53	GC17P012995	4.99632	https://www.genecards.org/cgi-bin/carddisp.pl?gene=SLC2A4
SOD2-OT1	SOD2 Overlapping Transcript 1	RNA Gene		14	GC06M159772	4.9394	https://www.genecards.org/cgi-bin/carddisp.pl?gene=SOD2-OT1
SLC2A3	Solute Carrier Family 2 Member 3	Protein Coding	P11169	54	GC12M007919	4.80293	https://www.genecards.org/cgi-bin/carddisp.pl?gene=SLC2A3
H19	H19 Imprinted Maternally Expressed Transcript	RNA Gene		30	GC11M001995	4.74907	https://www.genecards.org/cgi-bin/carddisp.pl?gene=H19
AKT1	AKT Serine/Threonine Kinase 1	Protein Coding	P31749	60	GC14M104769	4.70093	https://www.genecards.org/cgi-bin/carddisp.pl?gene=AKT1
FBP2	Fructose-Bisphosphatase 2	Protein Coding	O00757	49	GC09M094558	4.6249	https://www.genecards.org/cgi-bin/carddisp.pl?gene=FBP2
PPARG	Peroxisome Proliferator Activated Receptor Gamma	Protein Coding	P37231	60	GC03P012287	4.57442	https://www.genecards.org/cgi-bin/carddisp.pl?gene=PPARG
PRKAA2	Protein Kinase AMP-Activated Catalytic Subunit Alpha 2	Protein Coding	P54646	57	GC01P056645	4.49822	https://www.genecards.org/cgi-bin/carddisp.pl?gene=PRKAA2
TMX2-CTNND1	TMX2-CTNND1 Readthrough (NMD Candidate)	RNA Gene		18	GC11P057712	4.38728	https://www.genecards.org/cgi-bin/carddisp.pl?gene=TMX2-CTNND1
PVT1	Pvt1 Oncogene	RNA Gene		29	GC08P127908	4.27892	https://www.genecards.org/cgi-bin/carddisp.pl?gene=PVT1
PCK1	Phosphoenolpyruvate Carboxykinase 1	Protein Coding	P35558	54	GC20P057561	4.1763	https://www.genecards.org/cgi-bin/carddisp.pl?gene=PCK1
BSG	Basigin (Ok Blood Group)	Protein Coding	P35613	51	GC19P000571	4.07867	https://www.genecards.org/cgi-bin/carddisp.pl?gene=BSG
PC	Pyruvate Carboxylase	Protein Coding	P11498	54	GC11M066848	4.07576	https://www.genecards.org/cgi-bin/carddisp.pl?gene=PC
ISCU	Iron-Sulfur Cluster Assembly Enzyme	Protein Coding	Q9H1K1	52	GC12P108561	4.01899	https://www.genecards.org/cgi-bin/carddisp.pl?gene=ISCU
FOXK2	Forkhead Box K2	Protein Coding	Q01167	45	GC17P082519	3.99285	https://www.genecards.org/cgi-bin/carddisp.pl?gene=FOXK2
SLC16A1	Solute Carrier Family 16 Member 1	Protein Coding	P53985	54	GC01M113047	3.94385	https://www.genecards.org/cgi-bin/carddisp.pl?gene=SLC16A1
PFKFB1	6-Phosphofructo-2-Kinase/Fructose-2,6-Biphosphatase 1	Protein Coding	P16118	48	GC0XM054932	3.81377	https://www.genecards.org/cgi-bin/carddisp.pl?gene=PFKFB1
MDH2	Malate Dehydrogenase 2	Protein Coding	P40926	54	GC07P076048	3.72532	https://www.genecards.org/cgi-bin/carddisp.pl?gene=MDH2
ENO4	Enolase 4	Protein Coding	A6NNW6	36	GC10P116849	3.71787	https://www.genecards.org/cgi-bin/carddisp.pl?gene=ENO4
DBNL	Drebrin Like	Protein Coding	Q9UJU6	46	GC07P044044	3.70896	https://www.genecards.org/cgi-bin/carddisp.pl?gene=DBNL
HKDC1	Hexokinase Domain Containing 1	Protein Coding	Q2TB90	48	GC10P069220	3.66474	https://www.genecards.org/cgi-bin/carddisp.pl?gene=HKDC1
PDK1	Pyruvate Dehydrogenase Kinase 1	Protein Coding	Q15118	53	GC02P172555	3.61705	https://www.genecards.org/cgi-bin/carddisp.pl?gene=PDK1
TKT	Transketolase	Protein Coding	P29401	52	GC03M053224	3.56984	https://www.genecards.org/cgi-bin/carddisp.pl?gene=TKT
PGAM4	Phosphoglycerate Mutase Family Member 4	Protein Coding	Q8N0Y7	40	GC0XM077967	3.52082	https://www.genecards.org/cgi-bin/carddisp.pl?gene=PGAM4
PRKACA	Protein Kinase CAMP-Activated Catalytic Subunit Alpha	Protein Coding	P17612	59	GC19M015540	3.50847	https://www.genecards.org/cgi-bin/carddisp.pl?gene=PRKACA
RAB4B-EGLN2	RAB4B-EGLN2 Readthrough (NMD Candidate)	RNA Gene		17	GC19P040778	3.50089	https://www.genecards.org/cgi-bin/carddisp.pl?gene=RAB4B-EGLN2
SLC2A2	Solute Carrier Family 2 Member 2	Protein Coding	P11168	56	GC03M170996	3.49359	https://www.genecards.org/cgi-bin/carddisp.pl?gene=SLC2A2
MIR125A	MicroRNA 125a	RNA Gene		24	GC19P083773	3.46444	https://www.genecards.org/cgi-bin/carddisp.pl?gene=MIR125A
STAT3	Signal Transducer And Activator Of Transcription 3	Protein Coding	P40763	61	GC17M042313	3.44963	https://www.genecards.org/cgi-bin/carddisp.pl?gene=STAT3
CERNA3	Competing Endogenous LncRNA 3 For MiR-645	RNA Gene		14	GC08P056088	3.42439	https://www.genecards.org/cgi-bin/carddisp.pl?gene=CERNA3
PPP2CA	Protein Phosphatase 2 Catalytic Subunit Alpha	Protein Coding	P67775	56	GC05M134194	3.4196	https://www.genecards.org/cgi-bin/carddisp.pl?gene=PPP2CA
MDH1	Malate Dehydrogenase 1	Protein Coding	P40925	53	GC02P063557	3.41568	https://www.genecards.org/cgi-bin/carddisp.pl?gene=MDH1
CHKB-CPT1B	CHKB-CPT1B Readthrough (NMD Candidate)	RNA Gene		20	GC22M050568	3.33965	https://www.genecards.org/cgi-bin/carddisp.pl?gene=CHKB-CPT1B
PPP2R1A	Protein Phosphatase 2 Scaffold Subunit Aalpha	Protein Coding	P30153	55	GC19P083787	3.29309	https://www.genecards.org/cgi-bin/carddisp.pl?gene=PPP2R1A
UCP2	Uncoupling Protein 2	Protein Coding	P55851	53	GC11M073974	3.2845	https://www.genecards.org/cgi-bin/carddisp.pl?gene=UCP2
PCK2	Phosphoenolpyruvate Carboxykinase 2, Mitochondrial	Protein Coding	Q16822	53	GC14P024094	3.25897	https://www.genecards.org/cgi-bin/carddisp.pl?gene=PCK2
PPP2R5D	Protein Phosphatase 2 Regulatory Subunit B'Delta	Protein Coding	Q14738	53	GC06P104299	3.25639	https://www.genecards.org/cgi-bin/carddisp.pl?gene=PPP2R5D
GPD1	Glycerol-3-Phosphate Dehydrogenase 1	Protein Coding	P21695	51	GC12P050528	3.2165	https://www.genecards.org/cgi-bin/carddisp.pl?gene=GPD1
TRC-GCA24-1	TRNA-Cys (GCA) 24-1	RNA Gene		8	GC17M060703	3.1335	https://www.genecards.org/cgi-bin/carddisp.pl?gene=TRC-GCA24-1
LINC02605	Long Intergenic Non-Protein Coding RNA 2605	RNA Gene		14	GC08P078838	3.12388	https://www.genecards.org/cgi-bin/carddisp.pl?gene=LINC02605
EP300	E1A Binding Protein P300	Protein Coding	Q09472	60	GC22P052546	3.08131	https://www.genecards.org/cgi-bin/carddisp.pl?gene=EP300
YAP1	Yes1 Associated Transcriptional Regulator	Protein Coding	P46937	54	GC11P102110	3.06326	https://www.genecards.org/cgi-bin/carddisp.pl?gene=YAP1
PRXL2C	Peroxiredoxin Like 2C	Protein Coding	Q7RTV5	36	GC09M103197	3.06207	https://www.genecards.org/cgi-bin/carddisp.pl?gene=PRXL2C
GOT1	Glutamic-Oxaloacetic Transaminase 1	Protein Coding	P17174	52	GC10M099396	3.05083	https://www.genecards.org/cgi-bin/carddisp.pl?gene=GOT1
PDK3	Pyruvate Dehydrogenase Kinase 3	Protein Coding	Q15120	51	GC0XP024465	3.03938	https://www.genecards.org/cgi-bin/carddisp.pl?gene=PDK3
PPBP	Pro-Platelet Basic Protein	Protein Coding	P02775	49	GC04M073986	2.97554	https://www.genecards.org/cgi-bin/carddisp.pl?gene=PPBP
MPC2	Mitochondrial Pyruvate Carrier 2	Protein Coding	O95563	45	GC01M167916	2.95105	https://www.genecards.org/cgi-bin/carddisp.pl?gene=MPC2
TRAP1	TNF Receptor Associated Protein 1	Protein Coding	Q12931	50	GC16M010658	2.93322	https://www.genecards.org/cgi-bin/carddisp.pl?gene=TRAP1
LIN28A	Lin-28 Homolog A	Protein Coding	Q9H9Z2	48	GC01P026410	2.93181	https://www.genecards.org/cgi-bin/carddisp.pl?gene=LIN28A
MIR21	MicroRNA 21	RNA Gene		26	GC17P078777	2.9302	https://www.genecards.org/cgi-bin/carddisp.pl?gene=MIR21
SLC16A4	Solute Carrier Family 16 Member 4	Protein Coding	O15374	46	GC01M110362	2.8866	https://www.genecards.org/cgi-bin/carddisp.pl?gene=SLC16A4
FOXM1	Forkhead Box M1	Protein Coding	Q08050	50	GC12M002857	2.87393	https://www.genecards.org/cgi-bin/carddisp.pl?gene=FOXM1
MPC1	Mitochondrial Pyruvate Carrier 1	Protein Coding	Q9Y5U8	49	GC06M166364	2.84836	https://www.genecards.org/cgi-bin/carddisp.pl?gene=MPC1
EGFR	Epidermal Growth Factor Receptor	Protein Coding	P00533	62	GC07P055019	2.84559	https://www.genecards.org/cgi-bin/carddisp.pl?gene=EGFR
LINC00092	Long Intergenic Non-Protein Coding RNA 92	RNA Gene		21	GC09M103180	2.80145	https://www.genecards.org/cgi-bin/carddisp.pl?gene=LINC00092
HULC	Hepatocellular Carcinoma Up-Regulated Long Non-Coding RNA	RNA Gene		24	GC06P008453	2.79849	https://www.genecards.org/cgi-bin/carddisp.pl?gene=HULC
HSPA5	Heat Shock Protein Family A (Hsp70) Member 5	Protein Coding	P11021	56	GC09M125234	2.79374	https://www.genecards.org/cgi-bin/carddisp.pl?gene=HSPA5
CS	Citrate Synthase	Protein Coding	O75390	51	GC12M056271	2.76652	https://www.genecards.org/cgi-bin/carddisp.pl?gene=CS
CBFA2T3	CBFA2/RUNX1 Partner Transcriptional Co-Repressor 3	Protein Coding	O75081	48	GC16M088874	2.75365	https://www.genecards.org/cgi-bin/carddisp.pl?gene=CBFA2T3
UCA1	Urothelial Cancer Associated 1	RNA Gene		26	GC19P015828	2.71344	https://www.genecards.org/cgi-bin/carddisp.pl?gene=UCA1
ZBTB7A	Zinc Finger And BTB Domain Containing 7A	Protein Coding	O95365	45	GC19M009313	2.69728	https://www.genecards.org/cgi-bin/carddisp.pl?gene=ZBTB7A
BDNF-AS	BDNF Antisense RNA	RNA Gene		24	GC11P027619	2.66508	https://www.genecards.org/cgi-bin/carddisp.pl?gene=BDNF-AS
LINC01139	Long Intergenic Non-Protein Coding RNA 1139	RNA Gene		19	GC01M238480	2.65792	https://www.genecards.org/cgi-bin/carddisp.pl?gene=LINC01139
PDHB	Pyruvate Dehydrogenase E1 Subunit Beta	Protein Coding	P11177	53	GC03M058428	2.63745	https://www.genecards.org/cgi-bin/carddisp.pl?gene=PDHB
XIST	X Inactive Specific Transcript	RNA Gene		26	GC0XM073820	2.62662	https://www.genecards.org/cgi-bin/carddisp.pl?gene=XIST
NUP133	Nucleoporin 133	Protein Coding	Q8WUM0	49	GC01M229885	2.62637	https://www.genecards.org/cgi-bin/carddisp.pl?gene=NUP133
AAAS	Aladin WD Repeat Nucleoporin	Protein Coding	Q9NRG9	48	GC12M053307	2.62637	https://www.genecards.org/cgi-bin/carddisp.pl?gene=AAAS
SEC13	SEC13 Homolog, Nuclear Pore And COPII Coat Complex Component	Protein Coding	P55735	48	GC03M010293	2.62637	https://www.genecards.org/cgi-bin/carddisp.pl?gene=SEC13
EGLN3	Egl-9 Family Hypoxia Inducible Factor 3	Protein Coding	Q9H6Z9	52	GC14M033924	2.61926	https://www.genecards.org/cgi-bin/carddisp.pl?gene=EGLN3
MEG3	Maternally Expressed 3	RNA Gene		31	GC14P112719	2.61858	https://www.genecards.org/cgi-bin/carddisp.pl?gene=MEG3
CASC8	Cancer Susceptibility 8	RNA Gene		18	GC08M133872	2.60997	https://www.genecards.org/cgi-bin/carddisp.pl?gene=CASC8
LDHAL6B	Lactate Dehydrogenase A Like 6B	Protein Coding	Q9BYZ2	46	GC15P059206	2.59773	https://www.genecards.org/cgi-bin/carddisp.pl?gene=LDHAL6B
MIR493HG	MIR493 Cluster Host Gene	RNA Gene		14	GC14P112754	2.5939	https://www.genecards.org/cgi-bin/carddisp.pl?gene=MIR493HG
ENSG00000276919		RNA Gene		10	GC14P112169	2.5939	https://www.genecards.org/cgi-bin/carddisp.pl?gene=ENSG00000276919
NUP93	Nucleoporin 93	Protein Coding	Q8N1F7	48	GC16P057304	2.59228	https://www.genecards.org/cgi-bin/carddisp.pl?gene=NUP93
FLCN	Folliculin	Protein Coding	Q8NFG4	49	GC17M017212	2.59176	https://www.genecards.org/cgi-bin/carddisp.pl?gene=FLCN
SDHB	Succinate Dehydrogenase Complex Iron Sulfur Subunit B	Protein Coding	P21912	55	GC01M018664	2.57647	https://www.genecards.org/cgi-bin/carddisp.pl?gene=SDHB
CTNNB1	Catenin Beta 1	Protein Coding	P35222	60	GC03P041194	2.57585	https://www.genecards.org/cgi-bin/carddisp.pl?gene=CTNNB1
ENSG00000275307		RNA Gene		8	GC22P052209	2.57356	https://www.genecards.org/cgi-bin/carddisp.pl?gene=ENSG00000275307
ENSG00000276965		RNA Gene		8	GC22P052208	2.57356	https://www.genecards.org/cgi-bin/carddisp.pl?gene=ENSG00000276965
SLC2A6	Solute Carrier Family 2 Member 6	Protein Coding	Q9UGQ3	47	GC09M133471	2.57105	https://www.genecards.org/cgi-bin/carddisp.pl?gene=SLC2A6
NUP98	Nucleoporin 98 And 96 Precursor	Protein Coding	P52948	52	GC11M003671	2.54785	https://www.genecards.org/cgi-bin/carddisp.pl?gene=NUP98
GCG	Glucagon	Protein Coding	P01275	48	GC02M162142	2.53543	https://www.genecards.org/cgi-bin/carddisp.pl?gene=GCG
GAS5	Growth Arrest Specific 5	RNA Gene		26	GC01M173947	2.53094	https://www.genecards.org/cgi-bin/carddisp.pl?gene=GAS5
NFE2L2	NFE2 Like BZIP Transcription Factor 2	Protein Coding	Q16236	58	GC02M177227	2.51895	https://www.genecards.org/cgi-bin/carddisp.pl?gene=NFE2L2
VHL	Von Hippel-Lindau Tumor Suppressor	Protein Coding	P40337	54	GC03P014626	2.50852	https://www.genecards.org/cgi-bin/carddisp.pl?gene=VHL
NXNL1	Nucleoredoxin Like 1	Protein Coding	Q96CM4	41	GC19M017455	2.50821	https://www.genecards.org/cgi-bin/carddisp.pl?gene=NXNL1
PTBP1	Polypyrimidine Tract Binding Protein 1	Protein Coding	P26599	49	GC19P000797	2.50325	https://www.genecards.org/cgi-bin/carddisp.pl?gene=PTBP1
ENSG00000277577		RNA Gene		6	GC0XM073831	2.49746	https://www.genecards.org/cgi-bin/carddisp.pl?gene=ENSG00000277577
PRKAB1	Protein Kinase AMP-Activated Non-Catalytic Subunit Beta 1	Protein Coding	Q9Y478	54	GC12P119632	2.48757	https://www.genecards.org/cgi-bin/carddisp.pl?gene=PRKAB1
ERBB2	Erb-B2 Receptor Tyrosine Kinase 2	Protein Coding	P04626	62	GC17P039687	2.48666	https://www.genecards.org/cgi-bin/carddisp.pl?gene=ERBB2
LINC01554	Long Intergenic Non-Protein Coding RNA 1554	RNA Gene	Q52M75	24	GC05P095838	2.48303	https://www.genecards.org/cgi-bin/carddisp.pl?gene=LINC01554
TGFB1	Transforming Growth Factor Beta 1	Protein Coding	P01137	60	GC19M041301	2.481	https://www.genecards.org/cgi-bin/carddisp.pl?gene=TGFB1
PARP14	Poly(ADP-Ribose) Polymerase Family Member 14	Protein Coding	Q460N5	45	GC03P122680	2.47711	https://www.genecards.org/cgi-bin/carddisp.pl?gene=PARP14
SIRT3	Sirtuin 3	Protein Coding	Q9NTG7	54	GC11M000215	2.47116	https://www.genecards.org/cgi-bin/carddisp.pl?gene=SIRT3
MIAT	Myocardial Infarction Associated Transcript	RNA Gene		27	GC22P026646	2.46443	https://www.genecards.org/cgi-bin/carddisp.pl?gene=MIAT
MIR133B	MicroRNA 133b	RNA Gene		24	GC06P052148	2.4598	https://www.genecards.org/cgi-bin/carddisp.pl?gene=MIR133B
ACACA	Acetyl-CoA Carboxylase Alpha	Protein Coding	Q13085	55	GC17M037084	2.44906	https://www.genecards.org/cgi-bin/carddisp.pl?gene=ACACA
MLXIPL	MLX Interacting Protein Like	Protein Coding	Q9NP71	50	GC07M073593	2.44061	https://www.genecards.org/cgi-bin/carddisp.pl?gene=MLXIPL
KRAS	KRAS Proto-Oncogene, GTPase	Protein Coding	P01116	60	GC12M025583	2.42905	https://www.genecards.org/cgi-bin/carddisp.pl?gene=KRAS
MIR143	MicroRNA 143	RNA Gene		26	GC05P149417	2.42606	https://www.genecards.org/cgi-bin/carddisp.pl?gene=MIR143
SLC25A1	Solute Carrier Family 25 Member 1	Protein Coding	P53007	52	GC22M019569	2.40609	https://www.genecards.org/cgi-bin/carddisp.pl?gene=SLC25A1
KCNQ1OT1	KCNQ1 Opposite Strand/Antisense Transcript 1	RNA Gene		30	GC11M008063	2.40114	https://www.genecards.org/cgi-bin/carddisp.pl?gene=KCNQ1OT1
GCKR	Glucokinase Regulator	Protein Coding	Q14397	47	GC02P027496	2.40093	https://www.genecards.org/cgi-bin/carddisp.pl?gene=GCKR
LINC-ROR	Long Intergenic Non-Protein Coding RNA, Regulator Of Reprogramming	RNA Gene		19	GC18M057054	2.39258	https://www.genecards.org/cgi-bin/carddisp.pl?gene=LINC-ROR
LINC00504	Long Intergenic Non-Protein Coding RNA 504	RNA Gene		20	GC04M014478	2.38429	https://www.genecards.org/cgi-bin/carddisp.pl?gene=LINC00504
FZR1	Fizzy And Cell Division Cycle 20 Related 1	Protein Coding	Q9UM11	51	GC19P003506	2.36283	https://www.genecards.org/cgi-bin/carddisp.pl?gene=FZR1
ACLY	ATP Citrate Lyase	Protein Coding	P53396	53	GC17M041866	2.34722	https://www.genecards.org/cgi-bin/carddisp.pl?gene=ACLY
GLO1	Glyoxalase I	Protein Coding	Q04760	51	GC06M081074	2.33027	https://www.genecards.org/cgi-bin/carddisp.pl?gene=GLO1
FARP1	FERM, ARH/RhoGEF And Pleckstrin Domain Protein 1	Protein Coding	Q9Y4F1	45	GC13P098142	2.32411	https://www.genecards.org/cgi-bin/carddisp.pl?gene=FARP1
PRKACG	Protein Kinase CAMP-Activated Catalytic Subunit Gamma	Protein Coding	P22612	53	GC09M069722	2.30797	https://www.genecards.org/cgi-bin/carddisp.pl?gene=PRKACG
PPP2CB	Protein Phosphatase 2 Catalytic Subunit Beta	Protein Coding	P62714	52	GC08M030762	2.30797	https://www.genecards.org/cgi-bin/carddisp.pl?gene=PPP2CB
PARP1	Poly(ADP-Ribose) Polymerase 1	Protein Coding	P09874	57	GC01M226360	2.30547	https://www.genecards.org/cgi-bin/carddisp.pl?gene=PARP1
DANCR	Differentiation Antagonizing Non-Protein Coding RNA	RNA Gene	P0C864	26	GC04P052712	2.30424	https://www.genecards.org/cgi-bin/carddisp.pl?gene=DANCR
SLC37A4	Solute Carrier Family 37 Member 4	Protein Coding	O43826	49	GC11M119394	2.28788	https://www.genecards.org/cgi-bin/carddisp.pl?gene=SLC37A4
IGF1R	Insulin Like Growth Factor 1 Receptor	Protein Coding	P08069	61	GC15P098648	2.28554	https://www.genecards.org/cgi-bin/carddisp.pl?gene=IGF1R
TTTY10	Testis-Specific Transcript, Y-Linked 10	RNA Gene	Q9BZA0	18	GC0YM020375	2.27701	https://www.genecards.org/cgi-bin/carddisp.pl?gene=TTTY10
LINC02882	Long Intergenic Non-Protein Coding RNA 2882	RNA Gene		17	GC12M073212	2.27701	https://www.genecards.org/cgi-bin/carddisp.pl?gene=LINC02882
ARF4-AS1	ARF4 Antisense RNA 1	RNA Gene		16	GC03P057597	2.27701	https://www.genecards.org/cgi-bin/carddisp.pl?gene=ARF4-AS1
LINC01258	Long Intergenic Non-Protein Coding RNA 1258	RNA Gene		16	GC04M038423	2.27701	https://www.genecards.org/cgi-bin/carddisp.pl?gene=LINC01258
LINC01725	Long Intergenic Non-Protein Coding RNA 1725	RNA Gene		16	GC01M083348	2.27701	https://www.genecards.org/cgi-bin/carddisp.pl?gene=LINC01725
LINC02955	Long Intergenic Non-Protein Coding RNA 2955	RNA Gene		16	GC12P028712	2.27701	https://www.genecards.org/cgi-bin/carddisp.pl?gene=LINC02955
LINC02895	Long Intergenic Non-Protein Coding RNA 2895	RNA Gene		14	GC15M038012	2.27701	https://www.genecards.org/cgi-bin/carddisp.pl?gene=LINC02895
ENSG00000230490	Novel Transcript	RNA Gene		12	GC13M038427	2.27701	https://www.genecards.org/cgi-bin/carddisp.pl?gene=ENSG00000230490
ENSG00000245768	Novel Transcript	RNA Gene		12	GC16P058733	2.27701	https://www.genecards.org/cgi-bin/carddisp.pl?gene=ENSG00000245768
ENSG00000250519	Novel Transcript	RNA Gene		12	GC11P094182	2.27701	https://www.genecards.org/cgi-bin/carddisp.pl?gene=ENSG00000250519
ENSG00000258081	Novel Transcript	RNA Gene		12	GC14P038490	2.27701	https://www.genecards.org/cgi-bin/carddisp.pl?gene=ENSG00000258081
ENSG00000235450	Novel Transcript	RNA Gene		10	GC07M091366	2.27701	https://www.genecards.org/cgi-bin/carddisp.pl?gene=ENSG00000235450
ENSG00000251216	Novel Transcript	RNA Gene		10	GC04M173924	2.27701	https://www.genecards.org/cgi-bin/carddisp.pl?gene=ENSG00000251216
LOC101927560	Uncharacterized LOC101927560	RNA Gene		10	GC01M083801	2.27701	https://www.genecards.org/cgi-bin/carddisp.pl?gene=LOC101927560
ENSG00000253288	Novel Transcript	RNA Gene		8	GC08M137749	2.27701	https://www.genecards.org/cgi-bin/carddisp.pl?gene=ENSG00000253288
lnc-IQCM-2		RNA Gene		8	GC04M149353	2.27701	https://www.genecards.org/cgi-bin/carddisp.pl?gene=lnc-IQCM-2
lnc-HMGXB4-8		RNA Gene		7	GC22P052311	2.27701	https://www.genecards.org/cgi-bin/carddisp.pl?gene=lnc-HMGXB4-8
MK280073-022		RNA Gene		6	GC01M172595	2.27701	https://www.genecards.org/cgi-bin/carddisp.pl?gene=MK280073-022
MK280073-023		RNA Gene		6	GC01P173326	2.27701	https://www.genecards.org/cgi-bin/carddisp.pl?gene=MK280073-023
MK280073-058		RNA Gene		6	GC10P112107	2.27701	https://www.genecards.org/cgi-bin/carddisp.pl?gene=MK280073-058
MK280073-120		RNA Gene		6	GC12P089444	2.27701	https://www.genecards.org/cgi-bin/carddisp.pl?gene=MK280073-120
MK280073-197		RNA Gene		6	GC15P055965	2.27701	https://www.genecards.org/cgi-bin/carddisp.pl?gene=MK280073-197
MK280073-202		RNA Gene		6	GC15M133411	2.27701	https://www.genecards.org/cgi-bin/carddisp.pl?gene=MK280073-202
MK280073-346		RNA Gene		6	GC02M060134	2.27701	https://www.genecards.org/cgi-bin/carddisp.pl?gene=MK280073-346
MK280073-501		RNA Gene		6	GC04M181631	2.27701	https://www.genecards.org/cgi-bin/carddisp.pl?gene=MK280073-501
MK280073-521		RNA Gene		6	GC05P078685	2.27701	https://www.genecards.org/cgi-bin/carddisp.pl?gene=MK280073-521
MK280073-008		RNA Gene		5	GC01P059371	2.27701	https://www.genecards.org/cgi-bin/carddisp.pl?gene=MK280073-008
MK280073-013		RNA Gene		5	GC01M067179	2.27701	https://www.genecards.org/cgi-bin/carddisp.pl?gene=MK280073-013
MK280073-020		RNA Gene		5	GC01P092548	2.27701	https://www.genecards.org/cgi-bin/carddisp.pl?gene=MK280073-020
MK280073-025		RNA Gene		5	GC01P185641	2.27701	https://www.genecards.org/cgi-bin/carddisp.pl?gene=MK280073-025
MK280073-049		RNA Gene		5	GC10M076146	2.27701	https://www.genecards.org/cgi-bin/carddisp.pl?gene=MK280073-049
MK280073-052		RNA Gene		5	GC10P099794	2.27701	https://www.genecards.org/cgi-bin/carddisp.pl?gene=MK280073-052
MK280073-055		RNA Gene		5	GC10M094717	2.27701	https://www.genecards.org/cgi-bin/carddisp.pl?gene=MK280073-055
MK280073-059		RNA Gene		5	GC10P112254	2.27701	https://www.genecards.org/cgi-bin/carddisp.pl?gene=MK280073-059
MK280073-060		RNA Gene		5	GC10M117083	2.27701	https://www.genecards.org/cgi-bin/carddisp.pl?gene=MK280073-060
MK280073-063		RNA Gene		5	GC10P129576	2.27701	https://www.genecards.org/cgi-bin/carddisp.pl?gene=MK280073-063
MK280073-083		RNA Gene		5	GC11P086684	2.27701	https://www.genecards.org/cgi-bin/carddisp.pl?gene=MK280073-083
MK280073-093		RNA Gene		5	GC11P128143	2.27701	https://www.genecards.org/cgi-bin/carddisp.pl?gene=MK280073-093
MK280073-121		RNA Gene		5	GC12P094826	2.27701	https://www.genecards.org/cgi-bin/carddisp.pl?gene=MK280073-121
MK280073-164		RNA Gene		5	GC14P039499	2.27701	https://www.genecards.org/cgi-bin/carddisp.pl?gene=MK280073-164
MK280073-175		RNA Gene		5	GC14P054332	2.27701	https://www.genecards.org/cgi-bin/carddisp.pl?gene=MK280073-175
MK280073-199		RNA Gene		5	GC15M134785	2.27701	https://www.genecards.org/cgi-bin/carddisp.pl?gene=MK280073-199
MK280073-203		RNA Gene		5	GC15P135552	2.27701	https://www.genecards.org/cgi-bin/carddisp.pl?gene=MK280073-203
MK280073-206		RNA Gene		5	GC15M134788	2.27701	https://www.genecards.org/cgi-bin/carddisp.pl?gene=MK280073-206
MK280073-216		RNA Gene		5	GC15P135558	2.27701	https://www.genecards.org/cgi-bin/carddisp.pl?gene=MK280073-216
MK280073-273		RNA Gene		5	GC17M069617	2.27701	https://www.genecards.org/cgi-bin/carddisp.pl?gene=MK280073-273
MK280073-296		RNA Gene		5	GC18M051972	2.27701	https://www.genecards.org/cgi-bin/carddisp.pl?gene=MK280073-296
MK280073-300		RNA Gene		5	GC18M055802	2.27701	https://www.genecards.org/cgi-bin/carddisp.pl?gene=MK280073-300
MK280073-334		RNA Gene		5	GC19P087142	2.27701	https://www.genecards.org/cgi-bin/carddisp.pl?gene=MK280073-334
MK280073-351		RNA Gene		5	GC02P084228	2.27701	https://www.genecards.org/cgi-bin/carddisp.pl?gene=MK280073-351
MK280073-353		RNA Gene		5	GC02P097939	2.27701	https://www.genecards.org/cgi-bin/carddisp.pl?gene=MK280073-353
MK280073-460		RNA Gene		5	GC03M101539	2.27701	https://www.genecards.org/cgi-bin/carddisp.pl?gene=MK280073-460
MK280073-461		RNA Gene		5	GC03M107696	2.27701	https://www.genecards.org/cgi-bin/carddisp.pl?gene=MK280073-461
MK280073-475		RNA Gene		5	GC03M193609	2.27701	https://www.genecards.org/cgi-bin/carddisp.pl?gene=MK280073-475
MK280073-493		RNA Gene		5	GC04M074249	2.27701	https://www.genecards.org/cgi-bin/carddisp.pl?gene=MK280073-493
MK280073-510		RNA Gene		5	GC05M033352	2.27701	https://www.genecards.org/cgi-bin/carddisp.pl?gene=MK280073-510
MK280073-513		RNA Gene		5	GC05P051640	2.27701	https://www.genecards.org/cgi-bin/carddisp.pl?gene=MK280073-513
MK280073-522		RNA Gene		5	GC05M080516	2.27701	https://www.genecards.org/cgi-bin/carddisp.pl?gene=MK280073-522
MK280073-524		RNA Gene		5	GC05M081057	2.27701	https://www.genecards.org/cgi-bin/carddisp.pl?gene=MK280073-524
MK280073-527		RNA Gene		5	GC05P090242	2.27701	https://www.genecards.org/cgi-bin/carddisp.pl?gene=MK280073-527
MK280073-571		RNA Gene		5	GC07P032182	2.27701	https://www.genecards.org/cgi-bin/carddisp.pl?gene=MK280073-571
MK280073-621		RNA Gene		5	GC08M104962	2.27701	https://www.genecards.org/cgi-bin/carddisp.pl?gene=MK280073-621
MK280073-623		RNA Gene		5	GC08P108062	2.27701	https://www.genecards.org/cgi-bin/carddisp.pl?gene=MK280073-623
MK280073-001		RNA Gene		4	GC01P004042	2.27701	https://www.genecards.org/cgi-bin/carddisp.pl?gene=MK280073-001
MK280073-007		RNA Gene		4	GC01M055497	2.27701	https://www.genecards.org/cgi-bin/carddisp.pl?gene=MK280073-007
MK280073-018		RNA Gene		4	GC01P090554	2.27701	https://www.genecards.org/cgi-bin/carddisp.pl?gene=MK280073-018
MK280073-027		RNA Gene		4	GC01M211406	2.27701	https://www.genecards.org/cgi-bin/carddisp.pl?gene=MK280073-027
MK280073-028		RNA Gene		4	GC01P216489	2.27701	https://www.genecards.org/cgi-bin/carddisp.pl?gene=MK280073-028
MK280073-030		RNA Gene		4	GC01M234053	2.27701	https://www.genecards.org/cgi-bin/carddisp.pl?gene=MK280073-030
MK280073-037		RNA Gene		4	GC10M023670	2.27701	https://www.genecards.org/cgi-bin/carddisp.pl?gene=MK280073-037
MK280073-040		RNA Gene		4	GC10P031285	2.27701	https://www.genecards.org/cgi-bin/carddisp.pl?gene=MK280073-040
MK280073-044		RNA Gene		4	GC10P058233	2.27701	https://www.genecards.org/cgi-bin/carddisp.pl?gene=MK280073-044
MK280073-046		RNA Gene		4	GC10M063996	2.27701	https://www.genecards.org/cgi-bin/carddisp.pl?gene=MK280073-046
MK280073-047		RNA Gene		4	GC10P072439	2.27701	https://www.genecards.org/cgi-bin/carddisp.pl?gene=MK280073-047
MK280073-051		RNA Gene		4	GC10M088188	2.27701	https://www.genecards.org/cgi-bin/carddisp.pl?gene=MK280073-051
MK280073-053		RNA Gene		4	GC10M091735	2.27701	https://www.genecards.org/cgi-bin/carddisp.pl?gene=MK280073-053
MK280073-056		RNA Gene		4	GC10M098725	2.27701	https://www.genecards.org/cgi-bin/carddisp.pl?gene=MK280073-056
MK280073-057		RNA Gene		4	GC10P099384	2.27701	https://www.genecards.org/cgi-bin/carddisp.pl?gene=MK280073-057
MK280073-071		RNA Gene		4	GC11P025835	2.27701	https://www.genecards.org/cgi-bin/carddisp.pl?gene=MK280073-071
MK280073-072		RNA Gene		4	GC11P030182	2.27701	https://www.genecards.org/cgi-bin/carddisp.pl?gene=MK280073-072
MK280073-073		RNA Gene		4	GC11P032735	2.27701	https://www.genecards.org/cgi-bin/carddisp.pl?gene=MK280073-073
MK280073-075		RNA Gene		4	GC11P035706	2.27701	https://www.genecards.org/cgi-bin/carddisp.pl?gene=MK280073-075
MK280073-079		RNA Gene		4	GC11P074389	2.27701	https://www.genecards.org/cgi-bin/carddisp.pl?gene=MK280073-079
MK280073-081		RNA Gene		4	GC11P079429	2.27701	https://www.genecards.org/cgi-bin/carddisp.pl?gene=MK280073-081
MK280073-082		RNA Gene		4	GC11M110773	2.27701	https://www.genecards.org/cgi-bin/carddisp.pl?gene=MK280073-082
MK280073-089		RNA Gene		4	GC11M109966	2.27701	https://www.genecards.org/cgi-bin/carddisp.pl?gene=MK280073-089
MK280073-090		RNA Gene		4	GC11P113709	2.27701	https://www.genecards.org/cgi-bin/carddisp.pl?gene=MK280073-090
MK280073-091		RNA Gene		4	GC11P114536	2.27701	https://www.genecards.org/cgi-bin/carddisp.pl?gene=MK280073-091
MK280073-092		RNA Gene		4	GC11M115880	2.27701	https://www.genecards.org/cgi-bin/carddisp.pl?gene=MK280073-092
MK280073-103		RNA Gene		4	GC12P030304	2.27701	https://www.genecards.org/cgi-bin/carddisp.pl?gene=MK280073-103
MK280073-106		RNA Gene		4	GC12P045374	2.27701	https://www.genecards.org/cgi-bin/carddisp.pl?gene=MK280073-106
MK280073-115		RNA Gene		4	GC12M066098	2.27701	https://www.genecards.org/cgi-bin/carddisp.pl?gene=MK280073-115
MK280073-116		RNA Gene		4	GC12M070474	2.27701	https://www.genecards.org/cgi-bin/carddisp.pl?gene=MK280073-116
MK280073-117		RNA Gene		4	GC12P072448	2.27701	https://www.genecards.org/cgi-bin/carddisp.pl?gene=MK280073-117
MK280073-119		RNA Gene		4	GC12M088712	2.27701	https://www.genecards.org/cgi-bin/carddisp.pl?gene=MK280073-119
MK280073-123		RNA Gene		4	GC12M097607	2.27701	https://www.genecards.org/cgi-bin/carddisp.pl?gene=MK280073-123
MK280073-125		RNA Gene		4	GC13P021728	2.27701	https://www.genecards.org/cgi-bin/carddisp.pl?gene=MK280073-125
MK280073-140		RNA Gene		4	GC13M066024	2.27701	https://www.genecards.org/cgi-bin/carddisp.pl?gene=MK280073-140
MK280073-149		RNA Gene		4	GC13P094375	2.27701	https://www.genecards.org/cgi-bin/carddisp.pl?gene=MK280073-149
MK280073-150		RNA Gene		4	GC13P094874	2.27701	https://www.genecards.org/cgi-bin/carddisp.pl?gene=MK280073-150
MK280073-153		RNA Gene		4	GC13P110050	2.27701	https://www.genecards.org/cgi-bin/carddisp.pl?gene=MK280073-153
MK280073-154		RNA Gene		4	GC13P111137	2.27701	https://www.genecards.org/cgi-bin/carddisp.pl?gene=MK280073-154
MK280073-168		RNA Gene		4	GC14P039490	2.27701	https://www.genecards.org/cgi-bin/carddisp.pl?gene=MK280073-168
MK280073-174		RNA Gene		4	GC14M049148	2.27701	https://www.genecards.org/cgi-bin/carddisp.pl?gene=MK280073-174
MK280073-176		RNA Gene		4	GC14P056234	2.27701	https://www.genecards.org/cgi-bin/carddisp.pl?gene=MK280073-176
MK280073-179		RNA Gene		4	GC14P062288	2.27701	https://www.genecards.org/cgi-bin/carddisp.pl?gene=MK280073-179
MK280073-180		RNA Gene		4	GC14M066686	2.27701	https://www.genecards.org/cgi-bin/carddisp.pl?gene=MK280073-180
MK280073-182		RNA Gene		4	GC14M072413	2.27701	https://www.genecards.org/cgi-bin/carddisp.pl?gene=MK280073-182
MK280073-183		RNA Gene		4	GC14M085022	2.27701	https://www.genecards.org/cgi-bin/carddisp.pl?gene=MK280073-183
MK280073-185		RNA Gene		4	GC14M115935	2.27701	https://www.genecards.org/cgi-bin/carddisp.pl?gene=MK280073-185
MK280073-190		RNA Gene		4	GC15P055677	2.27701	https://www.genecards.org/cgi-bin/carddisp.pl?gene=MK280073-190
MK280073-194		RNA Gene		4	GC15P054390	2.27701	https://www.genecards.org/cgi-bin/carddisp.pl?gene=MK280073-194
MK280073-205		RNA Gene		4	GC15P135553	2.27701	https://www.genecards.org/cgi-bin/carddisp.pl?gene=MK280073-205
MK280073-207		RNA Gene		4	GC15P135554	2.27701	https://www.genecards.org/cgi-bin/carddisp.pl?gene=MK280073-207
MK280073-208		RNA Gene		4	GC15M134789	2.27701	https://www.genecards.org/cgi-bin/carddisp.pl?gene=MK280073-208
MK280073-221		RNA Gene		4	GC16M020760	2.27701	https://www.genecards.org/cgi-bin/carddisp.pl?gene=MK280073-221
MK280073-233		RNA Gene		4	GC16P052321	2.27701	https://www.genecards.org/cgi-bin/carddisp.pl?gene=MK280073-233
MK280073-243		RNA Gene		4	GC16P065557	2.27701	https://www.genecards.org/cgi-bin/carddisp.pl?gene=MK280073-243
MK280073-247		RNA Gene		4	GC16P074517	2.27701	https://www.genecards.org/cgi-bin/carddisp.pl?gene=MK280073-247
MK280073-258		RNA Gene		4	GC17P084496	2.27701	https://www.genecards.org/cgi-bin/carddisp.pl?gene=MK280073-258
MK280073-280		RNA Gene		4	GC18M002864	2.27701	https://www.genecards.org/cgi-bin/carddisp.pl?gene=MK280073-280
MK280073-283		RNA Gene		4	GC18M030538	2.27701	https://www.genecards.org/cgi-bin/carddisp.pl?gene=MK280073-283
MK280073-295		RNA Gene		4	GC18P049424	2.27701	https://www.genecards.org/cgi-bin/carddisp.pl?gene=MK280073-295
MK280073-301		RNA Gene		4	GC18P057227	2.27701	https://www.genecards.org/cgi-bin/carddisp.pl?gene=MK280073-301
MK280073-302		RNA Gene		4	GC18M060801	2.27701	https://www.genecards.org/cgi-bin/carddisp.pl?gene=MK280073-302
MK280073-313		RNA Gene		4	GC19M081137	2.27701	https://www.genecards.org/cgi-bin/carddisp.pl?gene=MK280073-313
MK280073-345		RNA Gene		4	GC02M035323	2.27701	https://www.genecards.org/cgi-bin/carddisp.pl?gene=MK280073-345
MK280073-349		RNA Gene		4	GC02M076652	2.27701	https://www.genecards.org/cgi-bin/carddisp.pl?gene=MK280073-349
MK280073-352		RNA Gene		4	GC02M099767	2.27701	https://www.genecards.org/cgi-bin/carddisp.pl?gene=MK280073-352
MK280073-354		RNA Gene		4	GC02P148383	2.27701	https://www.genecards.org/cgi-bin/carddisp.pl?gene=MK280073-354
MK280073-355		RNA Gene		4	GC02M149406	2.27701	https://www.genecards.org/cgi-bin/carddisp.pl?gene=MK280073-355
MK280073-357		RNA Gene		4	GC02M156966	2.27701	https://www.genecards.org/cgi-bin/carddisp.pl?gene=MK280073-357
MK280073-359		RNA Gene		4	GC02M157401	2.27701	https://www.genecards.org/cgi-bin/carddisp.pl?gene=MK280073-359
MK280073-364		RNA Gene		4	GC02P213678	2.27701	https://www.genecards.org/cgi-bin/carddisp.pl?gene=MK280073-364
MK280073-384		RNA Gene		4	GC20M021951	2.27701	https://www.genecards.org/cgi-bin/carddisp.pl?gene=MK280073-384
MK280073-389		RNA Gene		4	GC20P024515	2.27701	https://www.genecards.org/cgi-bin/carddisp.pl?gene=MK280073-389
MK280073-396		RNA Gene		4	GC20P041208	2.27701	https://www.genecards.org/cgi-bin/carddisp.pl?gene=MK280073-396
MK280073-397		RNA Gene		4	GC20M042010	2.27701	https://www.genecards.org/cgi-bin/carddisp.pl?gene=MK280073-397
MK280073-414		RNA Gene		4	GC21M021709	2.27701	https://www.genecards.org/cgi-bin/carddisp.pl?gene=MK280073-414
MK280073-434		RNA Gene		4	GC22P055412	2.27701	https://www.genecards.org/cgi-bin/carddisp.pl?gene=MK280073-434
MK280073-445		RNA Gene		4	GC03M002428	2.27701	https://www.genecards.org/cgi-bin/carddisp.pl?gene=MK280073-445
MK280073-453		RNA Gene		4	GC03M040957	2.27701	https://www.genecards.org/cgi-bin/carddisp.pl?gene=MK280073-453
MK280073-455		RNA Gene		4	GC03P061366	2.27701	https://www.genecards.org/cgi-bin/carddisp.pl?gene=MK280073-455
MK280073-456		RNA Gene		4	GC03M070795	2.27701	https://www.genecards.org/cgi-bin/carddisp.pl?gene=MK280073-456
MK280073-464		RNA Gene		4	GC03P122736	2.27701	https://www.genecards.org/cgi-bin/carddisp.pl?gene=MK280073-464
MK280073-465		RNA Gene		4	GC03P136592	2.27701	https://www.genecards.org/cgi-bin/carddisp.pl?gene=MK280073-465
MK280073-466		RNA Gene		4	GC03P139594	2.27701	https://www.genecards.org/cgi-bin/carddisp.pl?gene=MK280073-466
MK280073-467		RNA Gene		4	GC03P140991	2.27701	https://www.genecards.org/cgi-bin/carddisp.pl?gene=MK280073-467
MK280073-468		RNA Gene		4	GC03M141299	2.27701	https://www.genecards.org/cgi-bin/carddisp.pl?gene=MK280073-468
MK280073-470		RNA Gene		4	GC03P158037	2.27701	https://www.genecards.org/cgi-bin/carddisp.pl?gene=MK280073-470
MK280073-473		RNA Gene		4	GC03P174608	2.27701	https://www.genecards.org/cgi-bin/carddisp.pl?gene=MK280073-473
MK280073-476		RNA Gene		4	GC04P002111	2.27701	https://www.genecards.org/cgi-bin/carddisp.pl?gene=MK280073-476
MK280073-486		RNA Gene		4	GC04P037274	2.27701	https://www.genecards.org/cgi-bin/carddisp.pl?gene=MK280073-486
MK280073-487		RNA Gene		4	GC04M037942	2.27701	https://www.genecards.org/cgi-bin/carddisp.pl?gene=MK280073-487
MK280073-490		RNA Gene		4	GC04M054533	2.27701	https://www.genecards.org/cgi-bin/carddisp.pl?gene=MK280073-490
MK280073-495		RNA Gene		4	GC04M099115	2.27701	https://www.genecards.org/cgi-bin/carddisp.pl?gene=MK280073-495
MK280073-496		RNA Gene		4	GC04P117926	2.27701	https://www.genecards.org/cgi-bin/carddisp.pl?gene=MK280073-496
MK280073-499		RNA Gene		4	GC04P158477	2.27701	https://www.genecards.org/cgi-bin/carddisp.pl?gene=MK280073-499
MK280073-500		RNA Gene		4	GC04P164547	2.27701	https://www.genecards.org/cgi-bin/carddisp.pl?gene=MK280073-500
MK280073-512		RNA Gene		4	GC05P041746	2.27701	https://www.genecards.org/cgi-bin/carddisp.pl?gene=MK280073-512
MK280073-515		RNA Gene		4	GC05M052974	2.27701	https://www.genecards.org/cgi-bin/carddisp.pl?gene=MK280073-515
MK280073-516		RNA Gene		4	GC05P059692	2.27701	https://www.genecards.org/cgi-bin/carddisp.pl?gene=MK280073-516
MK280073-519		RNA Gene		4	GC05P067783	2.27701	https://www.genecards.org/cgi-bin/carddisp.pl?gene=MK280073-519
MK280073-523		RNA Gene		4	GC05P080545	2.27701	https://www.genecards.org/cgi-bin/carddisp.pl?gene=MK280073-523
MK280073-525		RNA Gene		4	GC05P081595	2.27701	https://www.genecards.org/cgi-bin/carddisp.pl?gene=MK280073-525
MK280073-530		RNA Gene		4	GC05M144054	2.27701	https://www.genecards.org/cgi-bin/carddisp.pl?gene=MK280073-530
MK280073-531		RNA Gene		4	GC05M144827	2.27701	https://www.genecards.org/cgi-bin/carddisp.pl?gene=MK280073-531
MK280073-532		RNA Gene		4	GC05P155172	2.27701	https://www.genecards.org/cgi-bin/carddisp.pl?gene=MK280073-532
MK280073-533		RNA Gene		4	GC05M158442	2.27701	https://www.genecards.org/cgi-bin/carddisp.pl?gene=MK280073-533
MK280073-538		RNA Gene		4	GC06P108936	2.27701	https://www.genecards.org/cgi-bin/carddisp.pl?gene=MK280073-538
MK280073-540		RNA Gene		4	GC06P108937	2.27701	https://www.genecards.org/cgi-bin/carddisp.pl?gene=MK280073-540
MK280073-543		RNA Gene		4	GC06P108939	2.27701	https://www.genecards.org/cgi-bin/carddisp.pl?gene=MK280073-543
MK280073-544		RNA Gene		4	GC06M082418	2.27701	https://www.genecards.org/cgi-bin/carddisp.pl?gene=MK280073-544
MK280073-551		RNA Gene		4	GC06P108943	2.27701	https://www.genecards.org/cgi-bin/carddisp.pl?gene=MK280073-551
MK280073-554		RNA Gene		4	GC06P108945	2.27701	https://www.genecards.org/cgi-bin/carddisp.pl?gene=MK280073-554
MK280073-556		RNA Gene		4	GC06M102807	2.27701	https://www.genecards.org/cgi-bin/carddisp.pl?gene=MK280073-556
MK280073-557		RNA Gene		4	GC06M112631	2.27701	https://www.genecards.org/cgi-bin/carddisp.pl?gene=MK280073-557
MK280073-558		RNA Gene		4	GC06P116346	2.27701	https://www.genecards.org/cgi-bin/carddisp.pl?gene=MK280073-558
MK280073-559		RNA Gene		4	GC06M117099	2.27701	https://www.genecards.org/cgi-bin/carddisp.pl?gene=MK280073-559
MK280073-561		RNA Gene		4	GC06P117857	2.27701	https://www.genecards.org/cgi-bin/carddisp.pl?gene=MK280073-561
MK280073-564		RNA Gene		4	GC06M126239	2.27701	https://www.genecards.org/cgi-bin/carddisp.pl?gene=MK280073-564
MK280073-574		RNA Gene		4	GC07M043778	2.27701	https://www.genecards.org/cgi-bin/carddisp.pl?gene=MK280073-574
MK280073-578		RNA Gene		4	GC07P051672	2.27701	https://www.genecards.org/cgi-bin/carddisp.pl?gene=MK280073-578
MK280073-585		RNA Gene		4	GC07P091217	2.27701	https://www.genecards.org/cgi-bin/carddisp.pl?gene=MK280073-585
MK280073-586		RNA Gene		4	GC07P091510	2.27701	https://www.genecards.org/cgi-bin/carddisp.pl?gene=MK280073-586
MK280073-590		RNA Gene		4	GC07P109911	2.27701	https://www.genecards.org/cgi-bin/carddisp.pl?gene=MK280073-590
MK280073-592		RNA Gene		4	GC07M112721	2.27701	https://www.genecards.org/cgi-bin/carddisp.pl?gene=MK280073-592
MK280073-593		RNA Gene		4	GC07P119465	2.27701	https://www.genecards.org/cgi-bin/carddisp.pl?gene=MK280073-593
MK280073-596		RNA Gene		4	GC07M121711	2.27701	https://www.genecards.org/cgi-bin/carddisp.pl?gene=MK280073-596
MK280073-597		RNA Gene		4	GC07M145239	2.27701	https://www.genecards.org/cgi-bin/carddisp.pl?gene=MK280073-597
MK280073-609		RNA Gene		4	GC08M067650	2.27701	https://www.genecards.org/cgi-bin/carddisp.pl?gene=MK280073-609
MK280073-618		RNA Gene		4	GC08M097043	2.27701	https://www.genecards.org/cgi-bin/carddisp.pl?gene=MK280073-618
MK280073-655		RNA Gene		4	GC09M103543	2.27701	https://www.genecards.org/cgi-bin/carddisp.pl?gene=MK280073-655
MK280073-659		RNA Gene		4	GC09M106185	2.27701	https://www.genecards.org/cgi-bin/carddisp.pl?gene=MK280073-659
MK280073-688		RNA Gene		4	GC0XP137675	2.27701	https://www.genecards.org/cgi-bin/carddisp.pl?gene=MK280073-688
MK280073-689		RNA Gene		4	GC0XM140239	2.27701	https://www.genecards.org/cgi-bin/carddisp.pl?gene=MK280073-689
lnc-LRP5L-15		RNA Gene		4	GC22M068861	2.27701	https://www.genecards.org/cgi-bin/carddisp.pl?gene=lnc-LRP5L-15
MK280073-002		RNA Gene		3	GC01P013070	2.27701	https://www.genecards.org/cgi-bin/carddisp.pl?gene=MK280073-002
MK280073-003		RNA Gene		3	GC01P034267	2.27701	https://www.genecards.org/cgi-bin/carddisp.pl?gene=MK280073-003
MK280073-004		RNA Gene		3	GC01M035057	2.27701	https://www.genecards.org/cgi-bin/carddisp.pl?gene=MK280073-004
MK280073-005		RNA Gene		3	GC01M037378	2.27701	https://www.genecards.org/cgi-bin/carddisp.pl?gene=MK280073-005
MK280073-006		RNA Gene		3	GC01M050889	2.27701	https://www.genecards.org/cgi-bin/carddisp.pl?gene=MK280073-006
MK280073-009		RNA Gene		3	GC01P060381	2.27701	https://www.genecards.org/cgi-bin/carddisp.pl?gene=MK280073-009
MK280073-010		RNA Gene		3	GC01P060780	2.27701	https://www.genecards.org/cgi-bin/carddisp.pl?gene=MK280073-010
MK280073-011		RNA Gene		3	GC01M066187	2.27701	https://www.genecards.org/cgi-bin/carddisp.pl?gene=MK280073-011
MK280073-012		RNA Gene		3	GC01M066201	2.27701	https://www.genecards.org/cgi-bin/carddisp.pl?gene=MK280073-012
MK280073-014		RNA Gene		3	GC01P075700	2.27701	https://www.genecards.org/cgi-bin/carddisp.pl?gene=MK280073-014
MK280073-015		RNA Gene		3	GC01P075846	2.27701	https://www.genecards.org/cgi-bin/carddisp.pl?gene=MK280073-015
MK280073-016		RNA Gene		3	GC01M086628	2.27701	https://www.genecards.org/cgi-bin/carddisp.pl?gene=MK280073-016
MK280073-017		RNA Gene		3	GC01P086818	2.27701	https://www.genecards.org/cgi-bin/carddisp.pl?gene=MK280073-017
MK280073-019		RNA Gene		3	GC01M092236	2.27701	https://www.genecards.org/cgi-bin/carddisp.pl?gene=MK280073-019
MK280073-021		RNA Gene		3	GC01P113343	2.27701	https://www.genecards.org/cgi-bin/carddisp.pl?gene=MK280073-021
MK280073-024		RNA Gene		3	GC01M184840	2.27701	https://www.genecards.org/cgi-bin/carddisp.pl?gene=MK280073-024
MK280073-026		RNA Gene		3	GC01M188759	2.27701	https://www.genecards.org/cgi-bin/carddisp.pl?gene=MK280073-026
MK280073-029		RNA Gene		3	GC01M222136	2.27701	https://www.genecards.org/cgi-bin/carddisp.pl?gene=MK280073-029
MK280073-031		RNA Gene		3	GC01P248767	2.27701	https://www.genecards.org/cgi-bin/carddisp.pl?gene=MK280073-031
MK280073-032		RNA Gene		3	GC10P001293	2.27701	https://www.genecards.org/cgi-bin/carddisp.pl?gene=MK280073-032
MK280073-033		RNA Gene		3	GC10M005088	2.27701	https://www.genecards.org/cgi-bin/carddisp.pl?gene=MK280073-033
MK280073-034		RNA Gene		3	GC10M005185	2.27701	https://www.genecards.org/cgi-bin/carddisp.pl?gene=MK280073-034
MK280073-035		RNA Gene		3	GC10M010073	2.27701	https://www.genecards.org/cgi-bin/carddisp.pl?gene=MK280073-035
MK280073-036		RNA Gene		3	GC10M015668	2.27701	https://www.genecards.org/cgi-bin/carddisp.pl?gene=MK280073-036
MK280073-038		RNA Gene		3	GC10P027422	2.27701	https://www.genecards.org/cgi-bin/carddisp.pl?gene=MK280073-038
MK280073-039		RNA Gene		3	GC10P027847	2.27701	https://www.genecards.org/cgi-bin/carddisp.pl?gene=MK280073-039
MK280073-041		RNA Gene		3	GC10P043720	2.27701	https://www.genecards.org/cgi-bin/carddisp.pl?gene=MK280073-041
MK280073-042		RNA Gene		3	GC10P053115	2.27701	https://www.genecards.org/cgi-bin/carddisp.pl?gene=MK280073-042
MK280073-043		RNA Gene		3	GC10M056997	2.27701	https://www.genecards.org/cgi-bin/carddisp.pl?gene=MK280073-043
MK280073-045		RNA Gene		3	GC10P063123	2.27701	https://www.genecards.org/cgi-bin/carddisp.pl?gene=MK280073-045
MK280073-048		RNA Gene		3	GC10M075564	2.27701	https://www.genecards.org/cgi-bin/carddisp.pl?gene=MK280073-048
MK280073-050		RNA Gene		3	GC10M082888	2.27701	https://www.genecards.org/cgi-bin/carddisp.pl?gene=MK280073-050
MK280073-054		RNA Gene		3	GC10P099795	2.27701	https://www.genecards.org/cgi-bin/carddisp.pl?gene=MK280073-054
MK280073-061		RNA Gene		3	GC10M120334	2.27701	https://www.genecards.org/cgi-bin/carddisp.pl?gene=MK280073-061
MK280073-062		RNA Gene		3	GC10P125651	2.27701	https://www.genecards.org/cgi-bin/carddisp.pl?gene=MK280073-062
MK280073-064		RNA Gene		3	GC11M008575	2.27701	https://www.genecards.org/cgi-bin/carddisp.pl?gene=MK280073-064
MK280073-065		RNA Gene		3	GC11P006984	2.27701	https://www.genecards.org/cgi-bin/carddisp.pl?gene=MK280073-065
MK280073-066		RNA Gene		3	GC11M009550	2.27701	https://www.genecards.org/cgi-bin/carddisp.pl?gene=MK280073-066
MK280073-068		RNA Gene		3	GC11M014172	2.27701	https://www.genecards.org/cgi-bin/carddisp.pl?gene=MK280073-068
MK280073-069		RNA Gene		3	GC11P018828	2.27701	https://www.genecards.org/cgi-bin/carddisp.pl?gene=MK280073-069
MK280073-070		RNA Gene		3	GC11M025647	2.27701	https://www.genecards.org/cgi-bin/carddisp.pl?gene=MK280073-070
MK280073-074		RNA Gene		3	GC11M034762	2.27701	https://www.genecards.org/cgi-bin/carddisp.pl?gene=MK280073-074
MK280073-076		RNA Gene		3	GC11M110771	2.27701	https://www.genecards.org/cgi-bin/carddisp.pl?gene=MK280073-076
MK280073-077		RNA Gene		3	GC11M110772	2.27701	https://www.genecards.org/cgi-bin/carddisp.pl?gene=MK280073-077
MK280073-078		RNA Gene		3	GC11P079341	2.27701	https://www.genecards.org/cgi-bin/carddisp.pl?gene=MK280073-078
MK280073-080		RNA Gene		3	GC11P079735	2.27701	https://www.genecards.org/cgi-bin/carddisp.pl?gene=MK280073-080
MK280073-084		RNA Gene		3	GC11M110774	2.27701	https://www.genecards.org/cgi-bin/carddisp.pl?gene=MK280073-084
MK280073-085		RNA Gene		3	GC11M110775	2.27701	https://www.genecards.org/cgi-bin/carddisp.pl?gene=MK280073-085
MK280073-086		RNA Gene		3	GC11M110776	2.27701	https://www.genecards.org/cgi-bin/carddisp.pl?gene=MK280073-086
MK280073-087		RNA Gene		3	GC11M110777	2.27701	https://www.genecards.org/cgi-bin/carddisp.pl?gene=MK280073-087
MK280073-088		RNA Gene		3	GC11P101642	2.27701	https://www.genecards.org/cgi-bin/carddisp.pl?gene=MK280073-088
MK280073-094		RNA Gene		3	GC12P029866	2.27701	https://www.genecards.org/cgi-bin/carddisp.pl?gene=MK280073-094
MK280073-095		RNA Gene		3	GC12P029867	2.27701	https://www.genecards.org/cgi-bin/carddisp.pl?gene=MK280073-095
MK280073-096		RNA Gene		3	GC12P029868	2.27701	https://www.genecards.org/cgi-bin/carddisp.pl?gene=MK280073-096
MK280073-097		RNA Gene		3	GC12P029869	2.27701	https://www.genecards.org/cgi-bin/carddisp.pl?gene=MK280073-097
MK280073-098		RNA Gene		3	GC12M025337	2.27701	https://www.genecards.org/cgi-bin/carddisp.pl?gene=MK280073-098
MK280073-101		RNA Gene		3	GC12P029871	2.27701	https://www.genecards.org/cgi-bin/carddisp.pl?gene=MK280073-101
MK280073-102		RNA Gene		3	GC12P029990	2.27701	https://www.genecards.org/cgi-bin/carddisp.pl?gene=MK280073-102
MK280073-104		RNA Gene		3	GC12M030524	2.27701	https://www.genecards.org/cgi-bin/carddisp.pl?gene=MK280073-104
MK280073-105		RNA Gene		3	GC12P033231	2.27701	https://www.genecards.org/cgi-bin/carddisp.pl?gene=MK280073-105
MK280073-107		RNA Gene		3	GC12M046425	2.27701	https://www.genecards.org/cgi-bin/carddisp.pl?gene=MK280073-107
MK280073-108		RNA Gene		3	GC12M047455	2.27701	https://www.genecards.org/cgi-bin/carddisp.pl?gene=MK280073-108
MK280073-109		RNA Gene		3	GC12M048324	2.27701	https://www.genecards.org/cgi-bin/carddisp.pl?gene=MK280073-109
MK280073-110		RNA Gene		3	GC12M055315	2.27701	https://www.genecards.org/cgi-bin/carddisp.pl?gene=MK280073-110
MK280073-111		RNA Gene		3	GC12M055314	2.27701	https://www.genecards.org/cgi-bin/carddisp.pl?gene=MK280073-111
MK280073-112		RNA Gene		3	GC12P058213	2.27701	https://www.genecards.org/cgi-bin/carddisp.pl?gene=MK280073-112
MK280073-113		RNA Gene		3	GC12M058760	2.27701	https://www.genecards.org/cgi-bin/carddisp.pl?gene=MK280073-113
MK280073-114		RNA Gene		3	GC12M060796	2.27701	https://www.genecards.org/cgi-bin/carddisp.pl?gene=MK280073-114
MK280073-118		RNA Gene		3	GC12P086845	2.27701	https://www.genecards.org/cgi-bin/carddisp.pl?gene=MK280073-118
MK280073-122		RNA Gene		3	GC12M096727	2.27701	https://www.genecards.org/cgi-bin/carddisp.pl?gene=MK280073-122
MK280073-124		RNA Gene		3	GC13P018186	2.27701	https://www.genecards.org/cgi-bin/carddisp.pl?gene=MK280073-124
MK280073-126		RNA Gene		3	GC13M038562	2.27701	https://www.genecards.org/cgi-bin/carddisp.pl?gene=MK280073-126
MK280073-127		RNA Gene		3	GC13M038564	2.27701	https://www.genecards.org/cgi-bin/carddisp.pl?gene=MK280073-127
MK280073-128		RNA Gene		3	GC13P034388	2.27701	https://www.genecards.org/cgi-bin/carddisp.pl?gene=MK280073-128
MK280073-131		RNA Gene		3	GC13P038291	2.27701	https://www.genecards.org/cgi-bin/carddisp.pl?gene=MK280073-131
MK280073-132		RNA Gene		3	GC13M045871	2.27701	https://www.genecards.org/cgi-bin/carddisp.pl?gene=MK280073-132
MK280073-133		RNA Gene		3	GC13P047717	2.27701	https://www.genecards.org/cgi-bin/carddisp.pl?gene=MK280073-133
MK280073-134		RNA Gene		3	GC13M050559	2.27701	https://www.genecards.org/cgi-bin/carddisp.pl?gene=MK280073-134
MK280073-135		RNA Gene		3	GC13M051697	2.27701	https://www.genecards.org/cgi-bin/carddisp.pl?gene=MK280073-135
MK280073-136		RNA Gene		3	GC13P052258	2.27701	https://www.genecards.org/cgi-bin/carddisp.pl?gene=MK280073-136
MK280073-137		RNA Gene		3	GC13M052562	2.27701	https://www.genecards.org/cgi-bin/carddisp.pl?gene=MK280073-137
MK280073-138		RNA Gene		3	GC13M053599	2.27701	https://www.genecards.org/cgi-bin/carddisp.pl?gene=MK280073-138
MK280073-139		RNA Gene		3	GC13P054871	2.27701	https://www.genecards.org/cgi-bin/carddisp.pl?gene=MK280073-139
MK280073-141		RNA Gene		3	GC13M071388	2.27701	https://www.genecards.org/cgi-bin/carddisp.pl?gene=MK280073-141
MK280073-142		RNA Gene		3	GC13P072614	2.27701	https://www.genecards.org/cgi-bin/carddisp.pl?gene=MK280073-142
MK280073-143		RNA Gene		3	GC13P078529	2.27701	https://www.genecards.org/cgi-bin/carddisp.pl?gene=MK280073-143
MK280073-144		RNA Gene		3	GC13M079822	2.27701	https://www.genecards.org/cgi-bin/carddisp.pl?gene=MK280073-144
MK280073-145		RNA Gene		3	GC13P079843	2.27701	https://www.genecards.org/cgi-bin/carddisp.pl?gene=MK280073-145
MK280073-146		RNA Gene		3	GC13M081068	2.27701	https://www.genecards.org/cgi-bin/carddisp.pl?gene=MK280073-146
MK280073-147		RNA Gene		3	GC13M091972	2.27701	https://www.genecards.org/cgi-bin/carddisp.pl?gene=MK280073-147
MK280073-148		RNA Gene		3	GC13P092284	2.27701	https://www.genecards.org/cgi-bin/carddisp.pl?gene=MK280073-148
MK280073-151		RNA Gene		3	GC13P106217	2.27701	https://www.genecards.org/cgi-bin/carddisp.pl?gene=MK280073-151
MK280073-152		RNA Gene		3	GC13M106782	2.27701	https://www.genecards.org/cgi-bin/carddisp.pl?gene=MK280073-152
MK280073-155		RNA Gene		3	GC14P039492	2.27701	https://www.genecards.org/cgi-bin/carddisp.pl?gene=MK280073-155
MK280073-156		RNA Gene		3	GC14P039493	2.27701	https://www.genecards.org/cgi-bin/carddisp.pl?gene=MK280073-156
MK280073-157		RNA Gene		3	GC14M025458	2.27701	https://www.genecards.org/cgi-bin/carddisp.pl?gene=MK280073-157
MK280073-158		RNA Gene		3	GC14M025459	2.27701	https://www.genecards.org/cgi-bin/carddisp.pl?gene=MK280073-158
MK280073-159		RNA Gene		3	GC14P039494	2.27701	https://www.genecards.org/cgi-bin/carddisp.pl?gene=MK280073-159
MK280073-160		RNA Gene		3	GC14M025410	2.27701	https://www.genecards.org/cgi-bin/carddisp.pl?gene=MK280073-160
MK280073-161		RNA Gene		3	GC14P039495	2.27701	https://www.genecards.org/cgi-bin/carddisp.pl?gene=MK280073-161
MK280073-162		RNA Gene		3	GC14M028639	2.27701	https://www.genecards.org/cgi-bin/carddisp.pl?gene=MK280073-162
MK280073-163		RNA Gene		3	GC14M029006	2.27701	https://www.genecards.org/cgi-bin/carddisp.pl?gene=MK280073-163
MK280073-165		RNA Gene		3	GC14P039500	2.27701	https://www.genecards.org/cgi-bin/carddisp.pl?gene=MK280073-165
MK280073-169		RNA Gene		3	GC14P039649	2.27701	https://www.genecards.org/cgi-bin/carddisp.pl?gene=MK280073-169
MK280073-170		RNA Gene		3	GC14P039760	2.27701	https://www.genecards.org/cgi-bin/carddisp.pl?gene=MK280073-170
MK280073-171		RNA Gene		3	GC14M039357	2.27701	https://www.genecards.org/cgi-bin/carddisp.pl?gene=MK280073-171
MK280073-172		RNA Gene		3	GC14M046099	2.27701	https://www.genecards.org/cgi-bin/carddisp.pl?gene=MK280073-172
MK280073-173		RNA Gene		3	GC14M046181	2.27701	https://www.genecards.org/cgi-bin/carddisp.pl?gene=MK280073-173
MK280073-177		RNA Gene		3	GC14P056672	2.27701	https://www.genecards.org/cgi-bin/carddisp.pl?gene=MK280073-177
MK280073-178		RNA Gene		3	GC14P058044	2.27701	https://www.genecards.org/cgi-bin/carddisp.pl?gene=MK280073-178
MK280073-181		RNA Gene		3	GC14M071893	2.27701	https://www.genecards.org/cgi-bin/carddisp.pl?gene=MK280073-181
MK280073-184		RNA Gene		3	GC14M115934	2.27701	https://www.genecards.org/cgi-bin/carddisp.pl?gene=MK280073-184
MK280073-186		RNA Gene		3	GC15M020036	2.27701	https://www.genecards.org/cgi-bin/carddisp.pl?gene=MK280073-186
MK280073-187		RNA Gene		3	GC15P052923	2.27701	https://www.genecards.org/cgi-bin/carddisp.pl?gene=MK280073-187
MK280073-188		RNA Gene		3	GC15P055670	2.27701	https://www.genecards.org/cgi-bin/carddisp.pl?gene=MK280073-188
MK280073-189		RNA Gene		3	GC15P055676	2.27701	https://www.genecards.org/cgi-bin/carddisp.pl?gene=MK280073-189
MK280073-191		RNA Gene		3	GC15P055678	2.27701	https://www.genecards.org/cgi-bin/carddisp.pl?gene=MK280073-191
MK280073-192		RNA Gene		3	GC15M050988	2.27701	https://www.genecards.org/cgi-bin/carddisp.pl?gene=MK280073-192
MK280073-193		RNA Gene		3	GC15P054146	2.27701	https://www.genecards.org/cgi-bin/carddisp.pl?gene=MK280073-193
MK280073-195		RNA Gene		3	GC15M134782	2.27701	https://www.genecards.org/cgi-bin/carddisp.pl?gene=MK280073-195
MK280073-196		RNA Gene		3	GC15M134783	2.27701	https://www.genecards.org/cgi-bin/carddisp.pl?gene=MK280073-196
MK280073-198		RNA Gene		3	GC15M134784	2.27701	https://www.genecards.org/cgi-bin/carddisp.pl?gene=MK280073-198
MK280073-200		RNA Gene		3	GC15M134786	2.27701	https://www.genecards.org/cgi-bin/carddisp.pl?gene=MK280073-200
MK280073-201		RNA Gene		3	GC15P135551	2.27701	https://www.genecards.org/cgi-bin/carddisp.pl?gene=MK280073-201
MK280073-204		RNA Gene		3	GC15M134787	2.27701	https://www.genecards.org/cgi-bin/carddisp.pl?gene=MK280073-204
MK280073-209		RNA Gene		3	GC15P135555	2.27701	https://www.genecards.org/cgi-bin/carddisp.pl?gene=MK280073-209
MK280073-210		RNA Gene		3	GC15M134790	2.27701	https://www.genecards.org/cgi-bin/carddisp.pl?gene=MK280073-210
MK280073-211		RNA Gene		3	GC15M134791	2.27701	https://www.genecards.org/cgi-bin/carddisp.pl?gene=MK280073-211
MK280073-212		RNA Gene		3	GC15P135556	2.27701	https://www.genecards.org/cgi-bin/carddisp.pl?gene=MK280073-212
MK280073-213		RNA Gene		3	GC15M134792	2.27701	https://www.genecards.org/cgi-bin/carddisp.pl?gene=MK280073-213
MK280073-214		RNA Gene		3	GC15M134793	2.27701	https://www.genecards.org/cgi-bin/carddisp.pl?gene=MK280073-214
MK280073-215		RNA Gene		3	GC15P135557	2.27701	https://www.genecards.org/cgi-bin/carddisp.pl?gene=MK280073-215
MK280073-217		RNA Gene		3	GC16M013075	2.27701	https://www.genecards.org/cgi-bin/carddisp.pl?gene=MK280073-217
MK280073-218		RNA Gene		3	GC16M012931	2.27701	https://www.genecards.org/cgi-bin/carddisp.pl?gene=MK280073-218
MK280073-219		RNA Gene		3	GC16M013234	2.27701	https://www.genecards.org/cgi-bin/carddisp.pl?gene=MK280073-219
MK280073-220		RNA Gene		3	GC16M016758	2.27701	https://www.genecards.org/cgi-bin/carddisp.pl?gene=MK280073-220
MK280073-222		RNA Gene		3	GC16M021055	2.27701	https://www.genecards.org/cgi-bin/carddisp.pl?gene=MK280073-222
MK280073-224		RNA Gene		3	GC16P051533	2.27701	https://www.genecards.org/cgi-bin/carddisp.pl?gene=MK280073-224
MK280073-225		RNA Gene		3	GC16M041375	2.27701	https://www.genecards.org/cgi-bin/carddisp.pl?gene=MK280073-225
MK280073-226		RNA Gene		3	GC16P051534	2.27701	https://www.genecards.org/cgi-bin/carddisp.pl?gene=MK280073-226
MK280073-227		RNA Gene		3	GC16P051535	2.27701	https://www.genecards.org/cgi-bin/carddisp.pl?gene=MK280073-227
MK280073-228		RNA Gene		3	GC16P051537	2.27701	https://www.genecards.org/cgi-bin/carddisp.pl?gene=MK280073-228
MK280073-229		RNA Gene		3	GC16P051538	2.27701	https://www.genecards.org/cgi-bin/carddisp.pl?gene=MK280073-229
MK280073-230		RNA Gene		3	GC16M047812	2.27701	https://www.genecards.org/cgi-bin/carddisp.pl?gene=MK280073-230
MK280073-231		RNA Gene		3	GC16M048029	2.27701	https://www.genecards.org/cgi-bin/carddisp.pl?gene=MK280073-231
MK280073-232		RNA Gene		3	GC16M048781	2.27701	https://www.genecards.org/cgi-bin/carddisp.pl?gene=MK280073-232
MK280073-234		RNA Gene		3	GC16M052159	2.27701	https://www.genecards.org/cgi-bin/carddisp.pl?gene=MK280073-234
MK280073-235		RNA Gene		3	GC16P052339	2.27701	https://www.genecards.org/cgi-bin/carddisp.pl?gene=MK280073-235
MK280073-236		RNA Gene		3	GC16P053473	2.27701	https://www.genecards.org/cgi-bin/carddisp.pl?gene=MK280073-236
MK280073-237		RNA Gene		3	GC16P056158	2.27701	https://www.genecards.org/cgi-bin/carddisp.pl?gene=MK280073-237
MK280073-238		RNA Gene		3	GC16M058784	2.27701	https://www.genecards.org/cgi-bin/carddisp.pl?gene=MK280073-238
MK280073-239		RNA Gene		3	GC16P059233	2.27701	https://www.genecards.org/cgi-bin/carddisp.pl?gene=MK280073-239
MK280073-240		RNA Gene		3	GC16M059569	2.27701	https://www.genecards.org/cgi-bin/carddisp.pl?gene=MK280073-240
MK280073-241		RNA Gene		3	GC16M060830	2.27701	https://www.genecards.org/cgi-bin/carddisp.pl?gene=MK280073-241
MK280073-242		RNA Gene		3	GC16P063152	2.27701	https://www.genecards.org/cgi-bin/carddisp.pl?gene=MK280073-242
MK280073-244		RNA Gene		3	GC16M071961	2.27701	https://www.genecards.org/cgi-bin/carddisp.pl?gene=MK280073-244
MK280073-245		RNA Gene		3	GC16P073510	2.27701	https://www.genecards.org/cgi-bin/carddisp.pl?gene=MK280073-245
MK280073-246		RNA Gene		3	GC16P073315	2.27701	https://www.genecards.org/cgi-bin/carddisp.pl?gene=MK280073-246
MK280073-248		RNA Gene		3	GC17M013828	2.27701	https://www.genecards.org/cgi-bin/carddisp.pl?gene=MK280073-248
MK280073-249		RNA Gene		3	GC17M013829	2.27701	https://www.genecards.org/cgi-bin/carddisp.pl?gene=MK280073-249
MK280073-250		RNA Gene		3	GC17P012923	2.27701	https://www.genecards.org/cgi-bin/carddisp.pl?gene=MK280073-250
MK280073-251		RNA Gene		3	GC17M013830	2.27701	https://www.genecards.org/cgi-bin/carddisp.pl?gene=MK280073-251
MK280073-252		RNA Gene		3	GC17P006534	2.27701	https://www.genecards.org/cgi-bin/carddisp.pl?gene=MK280073-252
MK280073-253		RNA Gene		3	GC17M013465	2.27701	https://www.genecards.org/cgi-bin/carddisp.pl?gene=MK280073-253
MK280073-255		RNA Gene		3	GC17M013644	2.27701	https://www.genecards.org/cgi-bin/carddisp.pl?gene=MK280073-255
MK280073-257		RNA Gene		3	GC17M062104	2.27701	https://www.genecards.org/cgi-bin/carddisp.pl?gene=MK280073-257
MK280073-259		RNA Gene		3	GC17M062105	2.27701	https://www.genecards.org/cgi-bin/carddisp.pl?gene=MK280073-259
MK280073-260		RNA Gene		3	GC17M062106	2.27701	https://www.genecards.org/cgi-bin/carddisp.pl?gene=MK280073-260
MK280073-261		RNA Gene		3	GC17P084497	2.27701	https://www.genecards.org/cgi-bin/carddisp.pl?gene=MK280073-261
MK280073-262		RNA Gene		3	GC17P084498	2.27701	https://www.genecards.org/cgi-bin/carddisp.pl?gene=MK280073-262
MK280073-264		RNA Gene		3	GC17P084499	2.27701	https://www.genecards.org/cgi-bin/carddisp.pl?gene=MK280073-264
MK280073-265		RNA Gene		3	GC17M062109	2.27701	https://www.genecards.org/cgi-bin/carddisp.pl?gene=MK280073-265
MK280073-266		RNA Gene		3	GC17M062110	2.27701	https://www.genecards.org/cgi-bin/carddisp.pl?gene=MK280073-266
MK280073-267		RNA Gene		3	GC17M062111	2.27701	https://www.genecards.org/cgi-bin/carddisp.pl?gene=MK280073-267
MK280073-268		RNA Gene		3	GC17P084500	2.27701	https://www.genecards.org/cgi-bin/carddisp.pl?gene=MK280073-268
MK280073-269		RNA Gene		3	GC17P084501	2.27701	https://www.genecards.org/cgi-bin/carddisp.pl?gene=MK280073-269
MK280073-270		RNA Gene		3	GC17P084502	2.27701	https://www.genecards.org/cgi-bin/carddisp.pl?gene=MK280073-270
MK280073-271		RNA Gene		3	GC17P084503	2.27701	https://www.genecards.org/cgi-bin/carddisp.pl?gene=MK280073-271
MK280073-272		RNA Gene		3	GC17M069022	2.27701	https://www.genecards.org/cgi-bin/carddisp.pl?gene=MK280073-272
MK280073-274		RNA Gene		3	GC17M071366	2.27701	https://www.genecards.org/cgi-bin/carddisp.pl?gene=MK280073-274
MK280073-275		RNA Gene		3	GC17P079239	2.27701	https://www.genecards.org/cgi-bin/carddisp.pl?gene=MK280073-275
MK280073-276		RNA Gene		3	GC18M000980	2.27701	https://www.genecards.org/cgi-bin/carddisp.pl?gene=MK280073-276
MK280073-277		RNA Gene		3	GC18P001339	2.27701	https://www.genecards.org/cgi-bin/carddisp.pl?gene=MK280073-277
MK280073-278		RNA Gene		3	GC18M001534	2.27701	https://www.genecards.org/cgi-bin/carddisp.pl?gene=MK280073-278
MK280073-279		RNA Gene		3	GC18P002344	2.27701	https://www.genecards.org/cgi-bin/carddisp.pl?gene=MK280073-279
MK280073-281		RNA Gene		3	GC18M005860	2.27701	https://www.genecards.org/cgi-bin/carddisp.pl?gene=MK280073-281
MK280073-282		RNA Gene		3	GC18P019665	2.27701	https://www.genecards.org/cgi-bin/carddisp.pl?gene=MK280073-282
MK280073-284		RNA Gene		3	GC18P022889	2.27701	https://www.genecards.org/cgi-bin/carddisp.pl?gene=MK280073-284
MK280073-285		RNA Gene		3	GC18P032398	2.27701	https://www.genecards.org/cgi-bin/carddisp.pl?gene=MK280073-285
MK280073-286		RNA Gene		3	GC18P034898	2.27701	https://www.genecards.org/cgi-bin/carddisp.pl?gene=MK280073-286
MK280073-287		RNA Gene		3	GC18P035764	2.27701	https://www.genecards.org/cgi-bin/carddisp.pl?gene=MK280073-287
MK280073-288		RNA Gene		3	GC18P035795	2.27701	https://www.genecards.org/cgi-bin/carddisp.pl?gene=MK280073-288
MK280073-289		RNA Gene		3	GC18P037077	2.27701	https://www.genecards.org/cgi-bin/carddisp.pl?gene=MK280073-289
MK280073-290		RNA Gene		3	GC18M037921	2.27701	https://www.genecards.org/cgi-bin/carddisp.pl?gene=MK280073-290
MK280073-291		RNA Gene		3	GC18P042664	2.27701	https://www.genecards.org/cgi-bin/carddisp.pl?gene=MK280073-291
MK280073-292		RNA Gene		3	GC18P043289	2.27701	https://www.genecards.org/cgi-bin/carddisp.pl?gene=MK280073-292
MK280073-293		RNA Gene		3	GC18P044445	2.27701	https://www.genecards.org/cgi-bin/carddisp.pl?gene=MK280073-293
MK280073-294		RNA Gene		3	GC18P046745	2.27701	https://www.genecards.org/cgi-bin/carddisp.pl?gene=MK280073-294
MK280073-297		RNA Gene		3	GC18M052416	2.27701	https://www.genecards.org/cgi-bin/carddisp.pl?gene=MK280073-297
MK280073-298		RNA Gene		3	GC18M054403	2.27701	https://www.genecards.org/cgi-bin/carddisp.pl?gene=MK280073-298
MK280073-299		RNA Gene		3	GC18M054573	2.27701	https://www.genecards.org/cgi-bin/carddisp.pl?gene=MK280073-299
MK280073-303		RNA Gene		3	GC18M062052	2.27701	https://www.genecards.org/cgi-bin/carddisp.pl?gene=MK280073-303
MK280073-304		RNA Gene		3	GC18P070739	2.27701	https://www.genecards.org/cgi-bin/carddisp.pl?gene=MK280073-304
MK280073-305		RNA Gene		3	GC18M070858	2.27701	https://www.genecards.org/cgi-bin/carddisp.pl?gene=MK280073-305
MK280073-306		RNA Gene		3	GC18M077536	2.27701	https://www.genecards.org/cgi-bin/carddisp.pl?gene=MK280073-306
MK280073-307		RNA Gene		3	GC18M079288	2.27701	https://www.genecards.org/cgi-bin/carddisp.pl?gene=MK280073-307
MK280073-308		RNA Gene		3	GC19M009651	2.27701	https://www.genecards.org/cgi-bin/carddisp.pl?gene=MK280073-308
MK280073-309		RNA Gene		3	GC19P082594	2.27701	https://www.genecards.org/cgi-bin/carddisp.pl?gene=MK280073-309
MK280073-310		RNA Gene		3	GC19M015643	2.27701	https://www.genecards.org/cgi-bin/carddisp.pl?gene=MK280073-310
MK280073-311		RNA Gene		3	GC19M015623	2.27701	https://www.genecards.org/cgi-bin/carddisp.pl?gene=MK280073-311
MK280073-312		RNA Gene		3	GC19M081136	2.27701	https://www.genecards.org/cgi-bin/carddisp.pl?gene=MK280073-312
MK280073-314		RNA Gene		3	GC19P087131	2.27701	https://www.genecards.org/cgi-bin/carddisp.pl?gene=MK280073-314
MK280073-315		RNA Gene		3	GC19M081138	2.27701	https://www.genecards.org/cgi-bin/carddisp.pl?gene=MK280073-315
MK280073-316		RNA Gene		3	GC19P087132	2.27701	https://www.genecards.org/cgi-bin/carddisp.pl?gene=MK280073-316
MK280073-317		RNA Gene		3	GC19P087133	2.27701	https://www.genecards.org/cgi-bin/carddisp.pl?gene=MK280073-317
MK280073-318		RNA Gene		3	GC19P087134	2.27701	https://www.genecards.org/cgi-bin/carddisp.pl?gene=MK280073-318
MK280073-319		RNA Gene		3	GC19M081139	2.27701	https://www.genecards.org/cgi-bin/carddisp.pl?gene=MK280073-319
MK280073-320		RNA Gene		3	GC19M081140	2.27701	https://www.genecards.org/cgi-bin/carddisp.pl?gene=MK280073-320
MK280073-321		RNA Gene		3	GC19M081141	2.27701	https://www.genecards.org/cgi-bin/carddisp.pl?gene=MK280073-321
MK280073-322		RNA Gene		3	GC19M081142	2.27701	https://www.genecards.org/cgi-bin/carddisp.pl?gene=MK280073-322
MK280073-323		RNA Gene		3	GC19P087135	2.27701	https://www.genecards.org/cgi-bin/carddisp.pl?gene=MK280073-323
MK280073-324		RNA Gene		3	GC19M081143	2.27701	https://www.genecards.org/cgi-bin/carddisp.pl?gene=MK280073-324
MK280073-325		RNA Gene		3	GC19P087136	2.27701	https://www.genecards.org/cgi-bin/carddisp.pl?gene=MK280073-325
MK280073-326		RNA Gene		3	GC19P087137	2.27701	https://www.genecards.org/cgi-bin/carddisp.pl?gene=MK280073-326
MK280073-328		RNA Gene		3	GC19M081145	2.27701	https://www.genecards.org/cgi-bin/carddisp.pl?gene=MK280073-328
MK280073-329		RNA Gene		3	GC19P087138	2.27701	https://www.genecards.org/cgi-bin/carddisp.pl?gene=MK280073-329
MK280073-330		RNA Gene		3	GC19M081146	2.27701	https://www.genecards.org/cgi-bin/carddisp.pl?gene=MK280073-330
MK280073-331		RNA Gene		3	GC19P087139	2.27701	https://www.genecards.org/cgi-bin/carddisp.pl?gene=MK280073-331
MK280073-332		RNA Gene		3	GC19P087140	2.27701	https://www.genecards.org/cgi-bin/carddisp.pl?gene=MK280073-332
MK280073-333		RNA Gene		3	GC19P087141	2.27701	https://www.genecards.org/cgi-bin/carddisp.pl?gene=MK280073-333
MK280073-335		RNA Gene		3	GC19P087143	2.27701	https://www.genecards.org/cgi-bin/carddisp.pl?gene=MK280073-335
MK280073-336		RNA Gene		3	GC02P003086	2.27701	https://www.genecards.org/cgi-bin/carddisp.pl?gene=MK280073-336
MK280073-337		RNA Gene		3	GC02P003373	2.27701	https://www.genecards.org/cgi-bin/carddisp.pl?gene=MK280073-337
MK280073-338		RNA Gene		3	GC02M004366	2.27701	https://www.genecards.org/cgi-bin/carddisp.pl?gene=MK280073-338
MK280073-339		RNA Gene		3	GC02P004652	2.27701	https://www.genecards.org/cgi-bin/carddisp.pl?gene=MK280073-339
MK280073-340		RNA Gene		3	GC02P008130	2.27701	https://www.genecards.org/cgi-bin/carddisp.pl?gene=MK280073-340
MK280073-341		RNA Gene		3	GC02M014506	2.27701	https://www.genecards.org/cgi-bin/carddisp.pl?gene=MK280073-341
MK280073-342		RNA Gene		3	GC02P016879	2.27701	https://www.genecards.org/cgi-bin/carddisp.pl?gene=MK280073-342
MK280073-343		RNA Gene		3	GC02M021908	2.27701	https://www.genecards.org/cgi-bin/carddisp.pl?gene=MK280073-343
MK280073-344		RNA Gene		3	GC02P033180	2.27701	https://www.genecards.org/cgi-bin/carddisp.pl?gene=MK280073-344
MK280073-347		RNA Gene		3	GC02M063091	2.27701	https://www.genecards.org/cgi-bin/carddisp.pl?gene=MK280073-347
MK280073-348		RNA Gene		3	GC02M066351	2.27701	https://www.genecards.org/cgi-bin/carddisp.pl?gene=MK280073-348
MK280073-350		RNA Gene		3	GC02M076726	2.27701	https://www.genecards.org/cgi-bin/carddisp.pl?gene=MK280073-350
MK280073-356		RNA Gene		3	GC02P155969	2.27701	https://www.genecards.org/cgi-bin/carddisp.pl?gene=MK280073-356
MK280073-358		RNA Gene		3	GC02M157101	2.27701	https://www.genecards.org/cgi-bin/carddisp.pl?gene=MK280073-358
MK280073-360		RNA Gene		3	GC02P158226	2.27701	https://www.genecards.org/cgi-bin/carddisp.pl?gene=MK280073-360
MK280073-361		RNA Gene		3	GC02M179756	2.27701	https://www.genecards.org/cgi-bin/carddisp.pl?gene=MK280073-361
MK280073-362		RNA Gene		3	GC02P183795	2.27701	https://www.genecards.org/cgi-bin/carddisp.pl?gene=MK280073-362
MK280073-363		RNA Gene		3	GC02P210354	2.27701	https://www.genecards.org/cgi-bin/carddisp.pl?gene=MK280073-363
MK280073-365		RNA Gene		3	GC02P216458	2.27701	https://www.genecards.org/cgi-bin/carddisp.pl?gene=MK280073-365
MK280073-366		RNA Gene		3	GC02P223015	2.27701	https://www.genecards.org/cgi-bin/carddisp.pl?gene=MK280073-366
MK280073-367		RNA Gene		3	GC02M237847	2.27701	https://www.genecards.org/cgi-bin/carddisp.pl?gene=MK280073-367
MK280073-368		RNA Gene		3	GC20P001220	2.27701	https://www.genecards.org/cgi-bin/carddisp.pl?gene=MK280073-368
MK280073-369		RNA Gene		3	GC20M003819	2.27701	https://www.genecards.org/cgi-bin/carddisp.pl?gene=MK280073-369
MK280073-370		RNA Gene		3	GC20M004287	2.27701	https://www.genecards.org/cgi-bin/carddisp.pl?gene=MK280073-370
MK280073-371		RNA Gene		3	GC20P006972	2.27701	https://www.genecards.org/cgi-bin/carddisp.pl?gene=MK280073-371
MK280073-372		RNA Gene		3	GC20M009101	2.27701	https://www.genecards.org/cgi-bin/carddisp.pl?gene=MK280073-372
MK280073-373		RNA Gene		3	GC20M009102	2.27701	https://www.genecards.org/cgi-bin/carddisp.pl?gene=MK280073-373
MK280073-374		RNA Gene		3	GC20M009103	2.27701	https://www.genecards.org/cgi-bin/carddisp.pl?gene=MK280073-374
MK280073-375		RNA Gene		3	GC20M012128	2.27701	https://www.genecards.org/cgi-bin/carddisp.pl?gene=MK280073-375
MK280073-376		RNA Gene		3	GC20M012363	2.27701	https://www.genecards.org/cgi-bin/carddisp.pl?gene=MK280073-376
MK280073-377		RNA Gene		3	GC20M012453	2.27701	https://www.genecards.org/cgi-bin/carddisp.pl?gene=MK280073-377
MK280073-378		RNA Gene		3	GC20P012495	2.27701	https://www.genecards.org/cgi-bin/carddisp.pl?gene=MK280073-378
MK280073-379		RNA Gene		3	GC20P014274	2.27701	https://www.genecards.org/cgi-bin/carddisp.pl?gene=MK280073-379
MK280073-380		RNA Gene		3	GC20M014465	2.27701	https://www.genecards.org/cgi-bin/carddisp.pl?gene=MK280073-380
MK280073-381		RNA Gene		3	GC20P015135	2.27701	https://www.genecards.org/cgi-bin/carddisp.pl?gene=MK280073-381
MK280073-382		RNA Gene		3	GC20M018865	2.27701	https://www.genecards.org/cgi-bin/carddisp.pl?gene=MK280073-382
MK280073-383		RNA Gene		3	GC20M021487	2.27701	https://www.genecards.org/cgi-bin/carddisp.pl?gene=MK280073-383
MK280073-385		RNA Gene		3	GC20P021930	2.27701	https://www.genecards.org/cgi-bin/carddisp.pl?gene=MK280073-385
MK280073-386		RNA Gene		3	GC20P022013	2.27701	https://www.genecards.org/cgi-bin/carddisp.pl?gene=MK280073-386
MK280073-387		RNA Gene		3	GC20P023615	2.27701	https://www.genecards.org/cgi-bin/carddisp.pl?gene=MK280073-387
MK280073-388		RNA Gene		3	GC20M023901	2.27701	https://www.genecards.org/cgi-bin/carddisp.pl?gene=MK280073-388
MK280073-390		RNA Gene		3	GC20P024983	2.27701	https://www.genecards.org/cgi-bin/carddisp.pl?gene=MK280073-390
MK280073-391		RNA Gene		3	GC20P025514	2.27701	https://www.genecards.org/cgi-bin/carddisp.pl?gene=MK280073-391
MK280073-395		RNA Gene		3	GC20P031337	2.27701	https://www.genecards.org/cgi-bin/carddisp.pl?gene=MK280073-395
MK280073-398		RNA Gene		3	GC20P054789	2.27701	https://www.genecards.org/cgi-bin/carddisp.pl?gene=MK280073-398
MK280073-399		RNA Gene		3	GC20M055278	2.27701	https://www.genecards.org/cgi-bin/carddisp.pl?gene=MK280073-399
MK280073-402		RNA Gene		3	GC21P014964	2.27701	https://www.genecards.org/cgi-bin/carddisp.pl?gene=MK280073-402
MK280073-403		RNA Gene		3	GC21M010353	2.27701	https://www.genecards.org/cgi-bin/carddisp.pl?gene=MK280073-403
MK280073-404		RNA Gene		3	GC21P014965	2.27701	https://www.genecards.org/cgi-bin/carddisp.pl?gene=MK280073-404
MK280073-405		RNA Gene		3	GC21M015043	2.27701	https://www.genecards.org/cgi-bin/carddisp.pl?gene=MK280073-405
MK280073-406		RNA Gene		3	GC21P014966	2.27701	https://www.genecards.org/cgi-bin/carddisp.pl?gene=MK280073-406
MK280073-407		RNA Gene		3	GC21P014953	2.27701	https://www.genecards.org/cgi-bin/carddisp.pl?gene=MK280073-407
MK280073-409		RNA Gene		3	GC21M015918	2.27701	https://www.genecards.org/cgi-bin/carddisp.pl?gene=MK280073-409
MK280073-410		RNA Gene		3	GC21P017166	2.27701	https://www.genecards.org/cgi-bin/carddisp.pl?gene=MK280073-410
MK280073-411		RNA Gene		3	GC21M018438	2.27701	https://www.genecards.org/cgi-bin/carddisp.pl?gene=MK280073-411
MK280073-412		RNA Gene		3	GC21M018895	2.27701	https://www.genecards.org/cgi-bin/carddisp.pl?gene=MK280073-412
MK280073-413		RNA Gene		3	GC21P019814	2.27701	https://www.genecards.org/cgi-bin/carddisp.pl?gene=MK280073-413
MK280073-415		RNA Gene		3	GC21P025923	2.27701	https://www.genecards.org/cgi-bin/carddisp.pl?gene=MK280073-415
MK280073-416		RNA Gene		3	GC21P028751	2.27701	https://www.genecards.org/cgi-bin/carddisp.pl?gene=MK280073-416
MK280073-417		RNA Gene		3	GC21M033981	2.27701	https://www.genecards.org/cgi-bin/carddisp.pl?gene=MK280073-417
MK280073-418		RNA Gene		3	GC21M035497	2.27701	https://www.genecards.org/cgi-bin/carddisp.pl?gene=MK280073-418
MK280073-419		RNA Gene		3	GC21P036620	2.27701	https://www.genecards.org/cgi-bin/carddisp.pl?gene=MK280073-419
MK280073-420		RNA Gene		3	GC21P037112	2.27701	https://www.genecards.org/cgi-bin/carddisp.pl?gene=MK280073-420
MK280073-427		RNA Gene		3	GC22P015499	2.27701	https://www.genecards.org/cgi-bin/carddisp.pl?gene=MK280073-427
MK280073-428		RNA Gene		3	GC22P055407	2.27701	https://www.genecards.org/cgi-bin/carddisp.pl?gene=MK280073-428
MK280073-430		RNA Gene		3	GC22P055409	2.27701	https://www.genecards.org/cgi-bin/carddisp.pl?gene=MK280073-430
MK280073-431		RNA Gene		3	GC22P055410	2.27701	https://www.genecards.org/cgi-bin/carddisp.pl?gene=MK280073-431
MK280073-432		RNA Gene		3	GC22M017297	2.27701	https://www.genecards.org/cgi-bin/carddisp.pl?gene=MK280073-432
MK280073-433		RNA Gene		3	GC22P055411	2.27701	https://www.genecards.org/cgi-bin/carddisp.pl?gene=MK280073-433
MK280073-435		RNA Gene		3	GC22P055413	2.27701	https://www.genecards.org/cgi-bin/carddisp.pl?gene=MK280073-435
MK280073-436		RNA Gene		3	GC22P055414	2.27701	https://www.genecards.org/cgi-bin/carddisp.pl?gene=MK280073-436
MK280073-437		RNA Gene		3	GC22M068999	2.27701	https://www.genecards.org/cgi-bin/carddisp.pl?gene=MK280073-437
MK280073-438		RNA Gene		3	GC22M069000	2.27701	https://www.genecards.org/cgi-bin/carddisp.pl?gene=MK280073-438
MK280073-439		RNA Gene		3	GC22P055415	2.27701	https://www.genecards.org/cgi-bin/carddisp.pl?gene=MK280073-439
MK280073-440		RNA Gene		3	GC22M069001	2.27701	https://www.genecards.org/cgi-bin/carddisp.pl?gene=MK280073-440
MK280073-441		RNA Gene		3	GC22M069002	2.27701	https://www.genecards.org/cgi-bin/carddisp.pl?gene=MK280073-441
MK280073-442		RNA Gene		3	GC22M069003	2.27701	https://www.genecards.org/cgi-bin/carddisp.pl?gene=MK280073-442
MK280073-443		RNA Gene		3	GC22P055416	2.27701	https://www.genecards.org/cgi-bin/carddisp.pl?gene=MK280073-443
MK280073-444		RNA Gene		3	GC22M069004	2.27701	https://www.genecards.org/cgi-bin/carddisp.pl?gene=MK280073-444
MK280073-446		RNA Gene		3	GC03M002670	2.27701	https://www.genecards.org/cgi-bin/carddisp.pl?gene=MK280073-446
MK280073-447		RNA Gene		3	GC03P008925	2.27701	https://www.genecards.org/cgi-bin/carddisp.pl?gene=MK280073-447
MK280073-448		RNA Gene		3	GC03M011916	2.27701	https://www.genecards.org/cgi-bin/carddisp.pl?gene=MK280073-448
MK280073-449		RNA Gene		3	GC03M023639	2.27701	https://www.genecards.org/cgi-bin/carddisp.pl?gene=MK280073-449
MK280073-450		RNA Gene		3	GC03P019789	2.27701	https://www.genecards.org/cgi-bin/carddisp.pl?gene=MK280073-450
MK280073-451		RNA Gene		3	GC03P026886	2.27701	https://www.genecards.org/cgi-bin/carddisp.pl?gene=MK280073-451
MK280073-452		RNA Gene		3	GC03P035230	2.27701	https://www.genecards.org/cgi-bin/carddisp.pl?gene=MK280073-452
MK280073-454		RNA Gene		3	GC03P042243	2.27701	https://www.genecards.org/cgi-bin/carddisp.pl?gene=MK280073-454
MK280073-457		RNA Gene		3	GC03M074454	2.27701	https://www.genecards.org/cgi-bin/carddisp.pl?gene=MK280073-457
MK280073-458		RNA Gene		3	GC03P076396	2.27701	https://www.genecards.org/cgi-bin/carddisp.pl?gene=MK280073-458
MK280073-459		RNA Gene		3	GC03P098410	2.27701	https://www.genecards.org/cgi-bin/carddisp.pl?gene=MK280073-459
MK280073-462		RNA Gene		3	GC03M109512	2.27701	https://www.genecards.org/cgi-bin/carddisp.pl?gene=MK280073-462
MK280073-463		RNA Gene		3	GC03M120377	2.27701	https://www.genecards.org/cgi-bin/carddisp.pl?gene=MK280073-463
MK280073-469		RNA Gene		3	GC03M157195	2.27701	https://www.genecards.org/cgi-bin/carddisp.pl?gene=MK280073-469
MK280073-471		RNA Gene		3	GC03M170688	2.27701	https://www.genecards.org/cgi-bin/carddisp.pl?gene=MK280073-471
MK280073-472		RNA Gene		3	GC03P171628	2.27701	https://www.genecards.org/cgi-bin/carddisp.pl?gene=MK280073-472
MK280073-474		RNA Gene		3	GC03M175788	2.27701	https://www.genecards.org/cgi-bin/carddisp.pl?gene=MK280073-474
MK280073-477		RNA Gene		3	GC04M005057	2.27701	https://www.genecards.org/cgi-bin/carddisp.pl?gene=MK280073-477
MK280073-478		RNA Gene		3	GC04M005175	2.27701	https://www.genecards.org/cgi-bin/carddisp.pl?gene=MK280073-478
MK280073-479		RNA Gene		3	GC04M005529	2.27701	https://www.genecards.org/cgi-bin/carddisp.pl?gene=MK280073-479
MK280073-480		RNA Gene		3	GC04M014424	2.27701	https://www.genecards.org/cgi-bin/carddisp.pl?gene=MK280073-480
MK280073-481		RNA Gene		3	GC04M018602	2.27701	https://www.genecards.org/cgi-bin/carddisp.pl?gene=MK280073-481
MK280073-482		RNA Gene		3	GC04P021830	2.27701	https://www.genecards.org/cgi-bin/carddisp.pl?gene=MK280073-482
MK280073-483		RNA Gene		3	GC04P022144	2.27701	https://www.genecards.org/cgi-bin/carddisp.pl?gene=MK280073-483
MK280073-484		RNA Gene		3	GC04P022308	2.27701	https://www.genecards.org/cgi-bin/carddisp.pl?gene=MK280073-484
MK280073-485		RNA Gene		3	GC04P024942	2.27701	https://www.genecards.org/cgi-bin/carddisp.pl?gene=MK280073-485
MK280073-488		RNA Gene		3	GC04P039250	2.27701	https://www.genecards.org/cgi-bin/carddisp.pl?gene=MK280073-488
MK280073-491		RNA Gene		3	GC04P059185	2.27701	https://www.genecards.org/cgi-bin/carddisp.pl?gene=MK280073-491
MK280073-492		RNA Gene		3	GC04P059210	2.27701	https://www.genecards.org/cgi-bin/carddisp.pl?gene=MK280073-492
MK280073-494		RNA Gene		3	GC04P097781	2.27701	https://www.genecards.org/cgi-bin/carddisp.pl?gene=MK280073-494
MK280073-497		RNA Gene		3	GC04M122943	2.27701	https://www.genecards.org/cgi-bin/carddisp.pl?gene=MK280073-497
MK280073-498		RNA Gene		3	GC04M123002	2.27701	https://www.genecards.org/cgi-bin/carddisp.pl?gene=MK280073-498
MK280073-502		RNA Gene		3	GC04P187054	2.27701	https://www.genecards.org/cgi-bin/carddisp.pl?gene=MK280073-502
MK280073-503		RNA Gene		3	GC04P189967	2.27701	https://www.genecards.org/cgi-bin/carddisp.pl?gene=MK280073-503
MK280073-504		RNA Gene		3	GC05P002339	2.27701	https://www.genecards.org/cgi-bin/carddisp.pl?gene=MK280073-504
MK280073-505		RNA Gene		3	GC05P008734	2.27701	https://www.genecards.org/cgi-bin/carddisp.pl?gene=MK280073-505
MK280073-506		RNA Gene		3	GC05P010784	2.27701	https://www.genecards.org/cgi-bin/carddisp.pl?gene=MK280073-506
MK280073-507		RNA Gene		3	GC05M022028	2.27701	https://www.genecards.org/cgi-bin/carddisp.pl?gene=MK280073-507
MK280073-508		RNA Gene		3	GC05M025409	2.27701	https://www.genecards.org/cgi-bin/carddisp.pl?gene=MK280073-508
MK280073-509		RNA Gene		3	GC05M030427	2.27701	https://www.genecards.org/cgi-bin/carddisp.pl?gene=MK280073-509
MK280073-511		RNA Gene		3	GC05P035078	2.27701	https://www.genecards.org/cgi-bin/carddisp.pl?gene=MK280073-511
MK280073-514		RNA Gene		3	GC05M052100	2.27701	https://www.genecards.org/cgi-bin/carddisp.pl?gene=MK280073-514
MK280073-517		RNA Gene		3	GC05P063489	2.27701	https://www.genecards.org/cgi-bin/carddisp.pl?gene=MK280073-517
MK280073-518		RNA Gene		3	GC05P065409	2.27701	https://www.genecards.org/cgi-bin/carddisp.pl?gene=MK280073-518
MK280073-526		RNA Gene		3	GC05M083797	2.27701	https://www.genecards.org/cgi-bin/carddisp.pl?gene=MK280073-526
MK280073-528		RNA Gene		3	GC05M113933	2.27701	https://www.genecards.org/cgi-bin/carddisp.pl?gene=MK280073-528
MK280073-529		RNA Gene		3	GC05M133184	2.27701	https://www.genecards.org/cgi-bin/carddisp.pl?gene=MK280073-529
MK280073-534		RNA Gene		3	GC05P160596	2.27701	https://www.genecards.org/cgi-bin/carddisp.pl?gene=MK280073-534
MK280073-535		RNA Gene		3	GC05M171062	2.27701	https://www.genecards.org/cgi-bin/carddisp.pl?gene=MK280073-535
MK280073-536		RNA Gene		3	GC06M001452	2.27701	https://www.genecards.org/cgi-bin/carddisp.pl?gene=MK280073-536
MK280073-537		RNA Gene		3	GC06P023809	2.27701	https://www.genecards.org/cgi-bin/carddisp.pl?gene=MK280073-537
MK280073-541		RNA Gene		3	GC06M082417	2.27701	https://www.genecards.org/cgi-bin/carddisp.pl?gene=MK280073-541
MK280073-542		RNA Gene		3	GC06P108938	2.27701	https://www.genecards.org/cgi-bin/carddisp.pl?gene=MK280073-542
MK280073-545		RNA Gene		3	GC06M082419	2.27701	https://www.genecards.org/cgi-bin/carddisp.pl?gene=MK280073-545
MK280073-546		RNA Gene		3	GC06M082420	2.27701	https://www.genecards.org/cgi-bin/carddisp.pl?gene=MK280073-546
MK280073-547		RNA Gene		3	GC06M082421	2.27701	https://www.genecards.org/cgi-bin/carddisp.pl?gene=MK280073-547
MK280073-548		RNA Gene		3	GC06M082422	2.27701	https://www.genecards.org/cgi-bin/carddisp.pl?gene=MK280073-548
MK280073-549		RNA Gene		3	GC06P108940	2.27701	https://www.genecards.org/cgi-bin/carddisp.pl?gene=MK280073-549
MK280073-550		RNA Gene		3	GC06P108941	2.27701	https://www.genecards.org/cgi-bin/carddisp.pl?gene=MK280073-550
MK280073-552		RNA Gene		3	GC06P108944	2.27701	https://www.genecards.org/cgi-bin/carddisp.pl?gene=MK280073-552
MK280073-553		RNA Gene		3	GC06M086693	2.27701	https://www.genecards.org/cgi-bin/carddisp.pl?gene=MK280073-553
MK280073-555		RNA Gene		3	GC06M099044	2.27701	https://www.genecards.org/cgi-bin/carddisp.pl?gene=MK280073-555
MK280073-560		RNA Gene		3	GC06P117248	2.27701	https://www.genecards.org/cgi-bin/carddisp.pl?gene=MK280073-560
MK280073-562		RNA Gene		3	GC06P120821	2.27701	https://www.genecards.org/cgi-bin/carddisp.pl?gene=MK280073-562
MK280073-563		RNA Gene		3	GC06P124729	2.27701	https://www.genecards.org/cgi-bin/carddisp.pl?gene=MK280073-563
MK280073-565		RNA Gene		3	GC06M153696	2.27701	https://www.genecards.org/cgi-bin/carddisp.pl?gene=MK280073-565
MK280073-566		RNA Gene		3	GC06P165371	2.27701	https://www.genecards.org/cgi-bin/carddisp.pl?gene=MK280073-566
MK280073-567		RNA Gene		3	GC06M167085	2.27701	https://www.genecards.org/cgi-bin/carddisp.pl?gene=MK280073-567
MK280073-568		RNA Gene		3	GC07P005952	2.27701	https://www.genecards.org/cgi-bin/carddisp.pl?gene=MK280073-568
MK280073-569		RNA Gene		3	GC07P025748	2.27701	https://www.genecards.org/cgi-bin/carddisp.pl?gene=MK280073-569
MK280073-570		RNA Gene		3	GC07M031510	2.27701	https://www.genecards.org/cgi-bin/carddisp.pl?gene=MK280073-570
MK280073-572		RNA Gene		3	GC07P032468	2.27701	https://www.genecards.org/cgi-bin/carddisp.pl?gene=MK280073-572
MK280073-573		RNA Gene		3	GC07M037808	2.27701	https://www.genecards.org/cgi-bin/carddisp.pl?gene=MK280073-573
MK280073-575		RNA Gene		3	GC07P045319	2.27701	https://www.genecards.org/cgi-bin/carddisp.pl?gene=MK280073-575
MK280073-577		RNA Gene		3	GC07P049653	2.27701	https://www.genecards.org/cgi-bin/carddisp.pl?gene=MK280073-577
MK280073-579		RNA Gene		3	GC07M053030	2.27701	https://www.genecards.org/cgi-bin/carddisp.pl?gene=MK280073-579
MK280073-580		RNA Gene		3	GC07M067928	2.27701	https://www.genecards.org/cgi-bin/carddisp.pl?gene=MK280073-580
MK280073-581		RNA Gene		3	GC07M077987	2.27701	https://www.genecards.org/cgi-bin/carddisp.pl?gene=MK280073-581
MK280073-582		RNA Gene		3	GC07P088875	2.27701	https://www.genecards.org/cgi-bin/carddisp.pl?gene=MK280073-582
MK280073-583		RNA Gene		3	GC07M089484	2.27701	https://www.genecards.org/cgi-bin/carddisp.pl?gene=MK280073-583
MK280073-584		RNA Gene		3	GC07M091060	2.27701	https://www.genecards.org/cgi-bin/carddisp.pl?gene=MK280073-584
MK280073-588		RNA Gene		3	GC07P106226	2.27701	https://www.genecards.org/cgi-bin/carddisp.pl?gene=MK280073-588
MK280073-589		RNA Gene		3	GC07M109419	2.27701	https://www.genecards.org/cgi-bin/carddisp.pl?gene=MK280073-589
MK280073-591		RNA Gene		3	GC07M110670	2.27701	https://www.genecards.org/cgi-bin/carddisp.pl?gene=MK280073-591
MK280073-594		RNA Gene		3	GC07M120238	2.27701	https://www.genecards.org/cgi-bin/carddisp.pl?gene=MK280073-594
MK280073-595		RNA Gene		3	GC07P121251	2.27701	https://www.genecards.org/cgi-bin/carddisp.pl?gene=MK280073-595
MK280073-598		RNA Gene		3	GC07P152334	2.27701	https://www.genecards.org/cgi-bin/carddisp.pl?gene=MK280073-598
MK280073-606		RNA Gene		3	GC08P055464	2.27701	https://www.genecards.org/cgi-bin/carddisp.pl?gene=MK280073-606
MK280073-615		RNA Gene		3	GC08M088858	2.27701	https://www.genecards.org/cgi-bin/carddisp.pl?gene=MK280073-615
MK280073-624		RNA Gene		3	GC08P115374	2.27701	https://www.genecards.org/cgi-bin/carddisp.pl?gene=MK280073-624
MK280073-625		RNA Gene		3	GC08M120192	2.27701	https://www.genecards.org/cgi-bin/carddisp.pl?gene=MK280073-625
MK280073-629		RNA Gene		3	GC08M136194	2.27701	https://www.genecards.org/cgi-bin/carddisp.pl?gene=MK280073-629
MK280073-654		RNA Gene		3	GC09P089979	2.27701	https://www.genecards.org/cgi-bin/carddisp.pl?gene=MK280073-654
MK280073-656		RNA Gene		3	GC09M103544	2.27701	https://www.genecards.org/cgi-bin/carddisp.pl?gene=MK280073-656
MK280073-670		RNA Gene		3	GC0XM027615	2.27701	https://www.genecards.org/cgi-bin/carddisp.pl?gene=MK280073-670
MK280073-674		RNA Gene		3	GC0XP041937	2.27701	https://www.genecards.org/cgi-bin/carddisp.pl?gene=MK280073-674
MK280073-676		RNA Gene		3	GC0XM063601	2.27701	https://www.genecards.org/cgi-bin/carddisp.pl?gene=MK280073-676
MK280073-678		RNA Gene		3	GC0XM067473	2.27701	https://www.genecards.org/cgi-bin/carddisp.pl?gene=MK280073-678
MK280073-683		RNA Gene		3	GC0XP099339	2.27701	https://www.genecards.org/cgi-bin/carddisp.pl?gene=MK280073-683
MK280073-686		RNA Gene		3	GC0XP112722	2.27701	https://www.genecards.org/cgi-bin/carddisp.pl?gene=MK280073-686
MK280073-691		RNA Gene		3	GC0XP154942	2.27701	https://www.genecards.org/cgi-bin/carddisp.pl?gene=MK280073-691
MK280073-067		RNA Gene		2	GC11M013627	2.27701	https://www.genecards.org/cgi-bin/carddisp.pl?gene=MK280073-067
MK280073-099		RNA Gene		2	GC12M025338	2.27701	https://www.genecards.org/cgi-bin/carddisp.pl?gene=MK280073-099
MK280073-100		RNA Gene		2	GC12P029870	2.27701	https://www.genecards.org/cgi-bin/carddisp.pl?gene=MK280073-100
MK280073-129		RNA Gene		2	GC13M038565	2.27701	https://www.genecards.org/cgi-bin/carddisp.pl?gene=MK280073-129
MK280073-130		RNA Gene		2	GC13M038460	2.27701	https://www.genecards.org/cgi-bin/carddisp.pl?gene=MK280073-130
MK280073-166		RNA Gene		2	GC14P038675	2.27701	https://www.genecards.org/cgi-bin/carddisp.pl?gene=MK280073-166
MK280073-167		RNA Gene		2	GC14M036896	2.27701	https://www.genecards.org/cgi-bin/carddisp.pl?gene=MK280073-167
MK280073-223		RNA Gene		2	GC16M041374	2.27701	https://www.genecards.org/cgi-bin/carddisp.pl?gene=MK280073-223
MK280073-254		RNA Gene		2	GC17M013629	2.27701	https://www.genecards.org/cgi-bin/carddisp.pl?gene=MK280073-254
MK280073-256		RNA Gene		2	GC17P084495	2.27701	https://www.genecards.org/cgi-bin/carddisp.pl?gene=MK280073-256
MK280073-263		RNA Gene		2	GC17M062108	2.27701	https://www.genecards.org/cgi-bin/carddisp.pl?gene=MK280073-263
MK280073-327		RNA Gene		2	GC19M081144	2.27701	https://www.genecards.org/cgi-bin/carddisp.pl?gene=MK280073-327
MK280073-392		RNA Gene		2	GC20P029334	2.27701	https://www.genecards.org/cgi-bin/carddisp.pl?gene=MK280073-392
MK280073-393		RNA Gene		2	GC20M029470	2.27701	https://www.genecards.org/cgi-bin/carddisp.pl?gene=MK280073-393
MK280073-394		RNA Gene		2	GC20P029771	2.27701	https://www.genecards.org/cgi-bin/carddisp.pl?gene=MK280073-394
MK280073-400		RNA Gene		2	GC21P005352	2.27701	https://www.genecards.org/cgi-bin/carddisp.pl?gene=MK280073-400
MK280073-401		RNA Gene		2	GC21P007284	2.27701	https://www.genecards.org/cgi-bin/carddisp.pl?gene=MK280073-401
MK280073-408		RNA Gene		2	GC21P015007	2.27701	https://www.genecards.org/cgi-bin/carddisp.pl?gene=MK280073-408
MK280073-421		RNA Gene		2	GC22P010585	2.27701	https://www.genecards.org/cgi-bin/carddisp.pl?gene=MK280073-421
MK280073-422		RNA Gene		2	GC22M011362	2.27701	https://www.genecards.org/cgi-bin/carddisp.pl?gene=MK280073-422
MK280073-423		RNA Gene		2	GC22M011431	2.27701	https://www.genecards.org/cgi-bin/carddisp.pl?gene=MK280073-423
MK280073-424		RNA Gene		2	GC22M011593	2.27701	https://www.genecards.org/cgi-bin/carddisp.pl?gene=MK280073-424
MK280073-425		RNA Gene		2	GC22P012392	2.27701	https://www.genecards.org/cgi-bin/carddisp.pl?gene=MK280073-425
MK280073-426		RNA Gene		2	GC22M015219	2.27701	https://www.genecards.org/cgi-bin/carddisp.pl?gene=MK280073-426
MK280073-429		RNA Gene		2	GC22P055408	2.27701	https://www.genecards.org/cgi-bin/carddisp.pl?gene=MK280073-429
MK280073-489		RNA Gene		2	GC04P054045	2.27701	https://www.genecards.org/cgi-bin/carddisp.pl?gene=MK280073-489
MK280073-520		RNA Gene		2	GC05M068624	2.27701	https://www.genecards.org/cgi-bin/carddisp.pl?gene=MK280073-520
MK280073-539		RNA Gene		2	GC06M082416	2.27701	https://www.genecards.org/cgi-bin/carddisp.pl?gene=MK280073-539
MK280073-576		RNA Gene		2	GC07P048788	2.27701	https://www.genecards.org/cgi-bin/carddisp.pl?gene=MK280073-576
MK280073-587		RNA Gene		2	GC07M097262	2.27701	https://www.genecards.org/cgi-bin/carddisp.pl?gene=MK280073-587
MK280073-599		RNA Gene		2	GC08P016691	2.27701	https://www.genecards.org/cgi-bin/carddisp.pl?gene=MK280073-599
MK280073-600		RNA Gene		2	GC08M023395	2.27701	https://www.genecards.org/cgi-bin/carddisp.pl?gene=MK280073-600
MK280073-601		RNA Gene		2	GC08P024563	2.27701	https://www.genecards.org/cgi-bin/carddisp.pl?gene=MK280073-601
MK280073-602		RNA Gene		2	GC08M031235	2.27701	https://www.genecards.org/cgi-bin/carddisp.pl?gene=MK280073-602
MK280073-603		RNA Gene		2	GC08P039811	2.27701	https://www.genecards.org/cgi-bin/carddisp.pl?gene=MK280073-603
MK280073-604		RNA Gene		2	GC08P051496	2.27701	https://www.genecards.org/cgi-bin/carddisp.pl?gene=MK280073-604
MK280073-605		RNA Gene		2	GC08P051767	2.27701	https://www.genecards.org/cgi-bin/carddisp.pl?gene=MK280073-605
MK280073-607		RNA Gene		2	GC08M056495	2.27701	https://www.genecards.org/cgi-bin/carddisp.pl?gene=MK280073-607
MK280073-608		RNA Gene		2	GC08P064087	2.27701	https://www.genecards.org/cgi-bin/carddisp.pl?gene=MK280073-608
MK280073-610		RNA Gene		2	GC08P070812	2.27701	https://www.genecards.org/cgi-bin/carddisp.pl?gene=MK280073-610
MK280073-611		RNA Gene		2	GC08M076901	2.27701	https://www.genecards.org/cgi-bin/carddisp.pl?gene=MK280073-611
MK280073-612		RNA Gene		2	GC08M077605	2.27701	https://www.genecards.org/cgi-bin/carddisp.pl?gene=MK280073-612
MK280073-613		RNA Gene		2	GC08M081329	2.27701	https://www.genecards.org/cgi-bin/carddisp.pl?gene=MK280073-613
MK280073-614		RNA Gene		2	GC08M084619	2.27701	https://www.genecards.org/cgi-bin/carddisp.pl?gene=MK280073-614
MK280073-616		RNA Gene		2	GC08P089514	2.27701	https://www.genecards.org/cgi-bin/carddisp.pl?gene=MK280073-616
MK280073-617		RNA Gene		2	GC08P090048	2.27701	https://www.genecards.org/cgi-bin/carddisp.pl?gene=MK280073-617
MK280073-619		RNA Gene		2	GC08P099743	2.27701	https://www.genecards.org/cgi-bin/carddisp.pl?gene=MK280073-619
MK280073-620		RNA Gene		2	GC08M103607	2.27701	https://www.genecards.org/cgi-bin/carddisp.pl?gene=MK280073-620
MK280073-622		RNA Gene		2	GC08P107244	2.27701	https://www.genecards.org/cgi-bin/carddisp.pl?gene=MK280073-622
MK280073-626		RNA Gene		2	GC08M120648	2.27701	https://www.genecards.org/cgi-bin/carddisp.pl?gene=MK280073-626
MK280073-627		RNA Gene		2	GC08P128347	2.27701	https://www.genecards.org/cgi-bin/carddisp.pl?gene=MK280073-627
MK280073-628		RNA Gene		2	GC08P131067	2.27701	https://www.genecards.org/cgi-bin/carddisp.pl?gene=MK280073-628
MK280073-630		RNA Gene		2	GC09P001562	2.27701	https://www.genecards.org/cgi-bin/carddisp.pl?gene=MK280073-630
MK280073-631		RNA Gene		2	GC09M001574	2.27701	https://www.genecards.org/cgi-bin/carddisp.pl?gene=MK280073-631
MK280073-632		RNA Gene		2	GC09M008007	2.27701	https://www.genecards.org/cgi-bin/carddisp.pl?gene=MK280073-632
MK280073-633		RNA Gene		2	GC09M009372	2.27701	https://www.genecards.org/cgi-bin/carddisp.pl?gene=MK280073-633
MK280073-634		RNA Gene		2	GC09M010897	2.27701	https://www.genecards.org/cgi-bin/carddisp.pl?gene=MK280073-634
MK280073-635		RNA Gene		2	GC09M011640	2.27701	https://www.genecards.org/cgi-bin/carddisp.pl?gene=MK280073-635
MK280073-636		RNA Gene		2	GC09M013345	2.27701	https://www.genecards.org/cgi-bin/carddisp.pl?gene=MK280073-636
MK280073-637		RNA Gene		2	GC09P015885	2.27701	https://www.genecards.org/cgi-bin/carddisp.pl?gene=MK280073-637
MK280073-638		RNA Gene		2	GC09M017681	2.27701	https://www.genecards.org/cgi-bin/carddisp.pl?gene=MK280073-638
MK280073-639		RNA Gene		2	GC09P018717	2.27701	https://www.genecards.org/cgi-bin/carddisp.pl?gene=MK280073-639
MK280073-640		RNA Gene		2	GC09M024583	2.27701	https://www.genecards.org/cgi-bin/carddisp.pl?gene=MK280073-640
MK280073-641		RNA Gene		2	GC09P027243	2.27701	https://www.genecards.org/cgi-bin/carddisp.pl?gene=MK280073-641
MK280073-642		RNA Gene		2	GC09P029274	2.27701	https://www.genecards.org/cgi-bin/carddisp.pl?gene=MK280073-642
MK280073-643		RNA Gene		2	GC09P030110	2.27701	https://www.genecards.org/cgi-bin/carddisp.pl?gene=MK280073-643
MK280073-644		RNA Gene		2	GC09M032247	2.27701	https://www.genecards.org/cgi-bin/carddisp.pl?gene=MK280073-644
MK280073-645		RNA Gene		2	GC09P063932	2.27701	https://www.genecards.org/cgi-bin/carddisp.pl?gene=MK280073-645
MK280073-646		RNA Gene		2	GC09P069952	2.27701	https://www.genecards.org/cgi-bin/carddisp.pl?gene=MK280073-646
MK280073-647		RNA Gene		2	GC09M065713	2.27701	https://www.genecards.org/cgi-bin/carddisp.pl?gene=MK280073-647
MK280073-648		RNA Gene		2	GC09M069734	2.27701	https://www.genecards.org/cgi-bin/carddisp.pl?gene=MK280073-648
MK280073-649		RNA Gene		2	GC09M069738	2.27701	https://www.genecards.org/cgi-bin/carddisp.pl?gene=MK280073-649
MK280073-650		RNA Gene		2	GC09P084638	2.27701	https://www.genecards.org/cgi-bin/carddisp.pl?gene=MK280073-650
MK280073-651		RNA Gene		2	GC09P085761	2.27701	https://www.genecards.org/cgi-bin/carddisp.pl?gene=MK280073-651
MK280073-652		RNA Gene		2	GC09P087045	2.27701	https://www.genecards.org/cgi-bin/carddisp.pl?gene=MK280073-652
MK280073-653		RNA Gene		2	GC09P087905	2.27701	https://www.genecards.org/cgi-bin/carddisp.pl?gene=MK280073-653
MK280073-657		RNA Gene		2	GC09P095770	2.27701	https://www.genecards.org/cgi-bin/carddisp.pl?gene=MK280073-657
MK280073-658		RNA Gene		2	GC09P097208	2.27701	https://www.genecards.org/cgi-bin/carddisp.pl?gene=MK280073-658
MK280073-660		RNA Gene		2	GC09M106259	2.27701	https://www.genecards.org/cgi-bin/carddisp.pl?gene=MK280073-660
MK280073-661		RNA Gene		2	GC09P110397	2.27701	https://www.genecards.org/cgi-bin/carddisp.pl?gene=MK280073-661
MK280073-662		RNA Gene		2	GC0XP012110	2.27701	https://www.genecards.org/cgi-bin/carddisp.pl?gene=MK280073-662
MK280073-663		RNA Gene		2	GC0XP014004	2.27701	https://www.genecards.org/cgi-bin/carddisp.pl?gene=MK280073-663
MK280073-664		RNA Gene		2	GC0XP016364	2.27701	https://www.genecards.org/cgi-bin/carddisp.pl?gene=MK280073-664
MK280073-665		RNA Gene		2	GC0XP016501	2.27701	https://www.genecards.org/cgi-bin/carddisp.pl?gene=MK280073-665
MK280073-666		RNA Gene		2	GC0XM017726	2.27701	https://www.genecards.org/cgi-bin/carddisp.pl?gene=MK280073-666
MK280073-667		RNA Gene		2	GC0XP020849	2.27701	https://www.genecards.org/cgi-bin/carddisp.pl?gene=MK280073-667
MK280073-668		RNA Gene		2	GC0XP026047	2.27701	https://www.genecards.org/cgi-bin/carddisp.pl?gene=MK280073-668
MK280073-669		RNA Gene		2	GC0XM027525	2.27701	https://www.genecards.org/cgi-bin/carddisp.pl?gene=MK280073-669
MK280073-671		RNA Gene		2	GC0XM029985	2.27701	https://www.genecards.org/cgi-bin/carddisp.pl?gene=MK280073-671
MK280073-672		RNA Gene		2	GC0XM030972	2.27701	https://www.genecards.org/cgi-bin/carddisp.pl?gene=MK280073-672
MK280073-673		RNA Gene		2	GC0XM031081	2.27701	https://www.genecards.org/cgi-bin/carddisp.pl?gene=MK280073-673
MK280073-675		RNA Gene		2	GC0XM051963	2.27701	https://www.genecards.org/cgi-bin/carddisp.pl?gene=MK280073-675
MK280073-677		RNA Gene		2	GC0XP063650	2.27701	https://www.genecards.org/cgi-bin/carddisp.pl?gene=MK280073-677
MK280073-679		RNA Gene		2	GC0XP068012	2.27701	https://www.genecards.org/cgi-bin/carddisp.pl?gene=MK280073-679
MK280073-680		RNA Gene		2	GC0XP076271	2.27701	https://www.genecards.org/cgi-bin/carddisp.pl?gene=MK280073-680
MK280073-681		RNA Gene		2	GC0XM080155	2.27701	https://www.genecards.org/cgi-bin/carddisp.pl?gene=MK280073-681
MK280073-682		RNA Gene		2	GC0XM091335	2.27701	https://www.genecards.org/cgi-bin/carddisp.pl?gene=MK280073-682
MK280073-684		RNA Gene		2	GC0XP100058	2.27701	https://www.genecards.org/cgi-bin/carddisp.pl?gene=MK280073-684
MK280073-685		RNA Gene		2	GC0XM105041	2.27701	https://www.genecards.org/cgi-bin/carddisp.pl?gene=MK280073-685
MK280073-687		RNA Gene		2	GC0XP133624	2.27701	https://www.genecards.org/cgi-bin/carddisp.pl?gene=MK280073-687
MK280073-690		RNA Gene		2	GC0XM142910	2.27701	https://www.genecards.org/cgi-bin/carddisp.pl?gene=MK280073-690
MK280073-692		RNA Gene		2	GC0XM155303	2.27701	https://www.genecards.org/cgi-bin/carddisp.pl?gene=MK280073-692
MK280073-693		RNA Gene		2	GC0YP004426	2.27701	https://www.genecards.org/cgi-bin/carddisp.pl?gene=MK280073-693
MK280073-694		RNA Gene		2	GC0YP004755	2.27701	https://www.genecards.org/cgi-bin/carddisp.pl?gene=MK280073-694
MK280073-695		RNA Gene		2	GC0YP005270	2.27701	https://www.genecards.org/cgi-bin/carddisp.pl?gene=MK280073-695
MK280073-696		RNA Gene		2	GC0YP005288	2.27701	https://www.genecards.org/cgi-bin/carddisp.pl?gene=MK280073-696
MK280073-697		RNA Gene		2	GC0YM005046	2.27701	https://www.genecards.org/cgi-bin/carddisp.pl?gene=MK280073-697
MK280073-698		RNA Gene		2	GC0YM006152	2.27701	https://www.genecards.org/cgi-bin/carddisp.pl?gene=MK280073-698
MK280073-699		RNA Gene		2	GC0YM008139	2.27701	https://www.genecards.org/cgi-bin/carddisp.pl?gene=MK280073-699
MK280073-700		RNA Gene		2	GC0YP010064	2.27701	https://www.genecards.org/cgi-bin/carddisp.pl?gene=MK280073-700
MK280073-701		RNA Gene		2	GC0YM010309	2.27701	https://www.genecards.org/cgi-bin/carddisp.pl?gene=MK280073-701
MK280073-702		RNA Gene		2	GC0YM010310	2.27701	https://www.genecards.org/cgi-bin/carddisp.pl?gene=MK280073-702
MK280073-703		RNA Gene		2	GC0YM011993	2.27701	https://www.genecards.org/cgi-bin/carddisp.pl?gene=MK280073-703
MK280073-704		RNA Gene		2	GC0YP012139	2.27701	https://www.genecards.org/cgi-bin/carddisp.pl?gene=MK280073-704
MK280073-705		RNA Gene		2	GC0YM013147	2.27701	https://www.genecards.org/cgi-bin/carddisp.pl?gene=MK280073-705
MK280073-706		RNA Gene		2	GC0YM013518	2.27701	https://www.genecards.org/cgi-bin/carddisp.pl?gene=MK280073-706
MK280073-707		RNA Gene		2	GC0YP014079	2.27701	https://www.genecards.org/cgi-bin/carddisp.pl?gene=MK280073-707
MK280073-708		RNA Gene		2	GC0YM013869	2.27701	https://www.genecards.org/cgi-bin/carddisp.pl?gene=MK280073-708
MK280073-709		RNA Gene		2	GC0YP014030	2.27701	https://www.genecards.org/cgi-bin/carddisp.pl?gene=MK280073-709
MK280073-710		RNA Gene		2	GC0YM014028	2.27701	https://www.genecards.org/cgi-bin/carddisp.pl?gene=MK280073-710
MK280073-711		RNA Gene		2	GC0YP014285	2.27701	https://www.genecards.org/cgi-bin/carddisp.pl?gene=MK280073-711
MK280073-712		RNA Gene		2	GC0YP014925	2.27701	https://www.genecards.org/cgi-bin/carddisp.pl?gene=MK280073-712
MK280073-713		RNA Gene		2	GC0YP014956	2.27701	https://www.genecards.org/cgi-bin/carddisp.pl?gene=MK280073-713
MK280073-714		RNA Gene		2	GC0YP015026	2.27701	https://www.genecards.org/cgi-bin/carddisp.pl?gene=MK280073-714
MK280073-715		RNA Gene		2	GC0YM015158	2.27701	https://www.genecards.org/cgi-bin/carddisp.pl?gene=MK280073-715
MK280073-716		RNA Gene		2	GC0YM015589	2.27701	https://www.genecards.org/cgi-bin/carddisp.pl?gene=MK280073-716
MK280073-717		RNA Gene		2	GC0YP015889	2.27701	https://www.genecards.org/cgi-bin/carddisp.pl?gene=MK280073-717
MK280073-718		RNA Gene		2	GC0YP016029	2.27701	https://www.genecards.org/cgi-bin/carddisp.pl?gene=MK280073-718
MK280073-719		RNA Gene		2	GC0YP017217	2.27701	https://www.genecards.org/cgi-bin/carddisp.pl?gene=MK280073-719
MK280073-720		RNA Gene		2	GC0YM019584	2.27701	https://www.genecards.org/cgi-bin/carddisp.pl?gene=MK280073-720
MK280073-721		RNA Gene		2	GC0YM019752	2.27701	https://www.genecards.org/cgi-bin/carddisp.pl?gene=MK280073-721
MK280073-722		RNA Gene		2	GC0YP019900	2.27701	https://www.genecards.org/cgi-bin/carddisp.pl?gene=MK280073-722
PDK4	Pyruvate Dehydrogenase Kinase 4	Protein Coding	Q16654	49	GC07M095583	2.27287	https://www.genecards.org/cgi-bin/carddisp.pl?gene=PDK4
PHGDH	Phosphoglycerate Dehydrogenase	Protein Coding	O43175	57	GC01P119660	2.27187	https://www.genecards.org/cgi-bin/carddisp.pl?gene=PHGDH
PDPR	Pyruvate Dehydrogenase Phosphatase Regulatory Subunit	Protein Coding	Q8NCN5	45	GC16P070113	2.27103	https://www.genecards.org/cgi-bin/carddisp.pl?gene=PDPR
SOD1	Superoxide Dismutase 1	Protein Coding	P00441	60	GC21P031659	2.26914	https://www.genecards.org/cgi-bin/carddisp.pl?gene=SOD1
CYTOR	Cytoskeleton Regulator RNA	RNA Gene		25	GC02P088529	2.26872	https://www.genecards.org/cgi-bin/carddisp.pl?gene=CYTOR
HSP90B1	Heat Shock Protein 90 Beta Family Member 1	Protein Coding	P14625	54	GC12P103930	2.26791	https://www.genecards.org/cgi-bin/carddisp.pl?gene=HSP90B1
FH	Fumarate Hydratase	Protein Coding	P07954	53	GC01M241499	2.26386	https://www.genecards.org/cgi-bin/carddisp.pl?gene=FH
PIM2	Pim-2 Proto-Oncogene, Serine/Threonine Kinase	Protein Coding	Q9P1W9	49	GC0XM048913	2.25715	https://www.genecards.org/cgi-bin/carddisp.pl?gene=PIM2
SLC45A2	Solute Carrier Family 45 Member 2	Protein Coding	Q9UMX9	48	GC05M033944	2.24374	https://www.genecards.org/cgi-bin/carddisp.pl?gene=SLC45A2
NBR2	Neighbor Of BRCA1 LncRNA 2	RNA Gene		26	GC17P043125	2.24213	https://www.genecards.org/cgi-bin/carddisp.pl?gene=NBR2
CAV1	Caveolin 1	Protein Coding	Q03135	55	GC07P116524	2.23124	https://www.genecards.org/cgi-bin/carddisp.pl?gene=CAV1
MALAT1	Metastasis Associated Lung Adenocarcinoma Transcript 1	RNA Gene		27	GC11P072906	2.20595	https://www.genecards.org/cgi-bin/carddisp.pl?gene=MALAT1
FASN	Fatty Acid Synthase	Protein Coding	P49327	56	GC17M082078	2.20115	https://www.genecards.org/cgi-bin/carddisp.pl?gene=FASN
PRKACB	Protein Kinase CAMP-Activated Catalytic Subunit Beta	Protein Coding	P22694	56	GC01P084078	2.20071	https://www.genecards.org/cgi-bin/carddisp.pl?gene=PRKACB
PPP2R1B	Protein Phosphatase 2 Scaffold Subunit Abeta	Protein Coding	P30154	53	GC11M111716	2.20071	https://www.genecards.org/cgi-bin/carddisp.pl?gene=PPP2R1B
PGR-AS1	PGR Antisense RNA 1	RNA Gene		13	GC11P101131	2.1995	https://www.genecards.org/cgi-bin/carddisp.pl?gene=PGR-AS1
MIR34C	MicroRNA 34c	RNA Gene		24	GC11P112126	2.19653	https://www.genecards.org/cgi-bin/carddisp.pl?gene=MIR34C
PTEN	Phosphatase And Tensin Homolog	Protein Coding	P60484	58	GC10P098516	2.19651	https://www.genecards.org/cgi-bin/carddisp.pl?gene=PTEN
HOXB-AS3	HOXB Cluster Antisense RNA 3	RNA Gene	C0HLZ6	23	GC17P048549	2.19276	https://www.genecards.org/cgi-bin/carddisp.pl?gene=HOXB-AS3
HNRNPA1	Heterogeneous Nuclear Ribonucleoprotein A1	Protein Coding	P09651	54	GC12P054280	2.18963	https://www.genecards.org/cgi-bin/carddisp.pl?gene=HNRNPA1
DLD	Dihydrolipoamide Dehydrogenase	Protein Coding	P09622	56	GC07P107890	2.18904	https://www.genecards.org/cgi-bin/carddisp.pl?gene=DLD
SLC2A5	Solute Carrier Family 2 Member 5	Protein Coding	P22732	50	GC01M010143	2.18904	https://www.genecards.org/cgi-bin/carddisp.pl?gene=SLC2A5
CA9	Carbonic Anhydrase 9	Protein Coding	Q16790	53	GC09P035673	2.18336	https://www.genecards.org/cgi-bin/carddisp.pl?gene=CA9
RMRP	RNA Component Of Mitochondrial RNA Processing Endoribonuclease	RNA Gene		26	GC09M035655	2.17018	https://www.genecards.org/cgi-bin/carddisp.pl?gene=RMRP
GLS	Glutaminase	Protein Coding	O94925	56	GC02P190880	2.15797	https://www.genecards.org/cgi-bin/carddisp.pl?gene=GLS
RPS6KB1	Ribosomal Protein S6 Kinase B1	Protein Coding	P23443	56	GC17P059893	2.15232	https://www.genecards.org/cgi-bin/carddisp.pl?gene=RPS6KB1
FOXO3	Forkhead Box O3	Protein Coding	O43524	54	GC06P108559	2.14195	https://www.genecards.org/cgi-bin/carddisp.pl?gene=FOXO3
HNRNPA2B1	Heterogeneous Nuclear Ribonucleoprotein A2/B1	Protein Coding	P22626	53	GC07M026174	2.13857	https://www.genecards.org/cgi-bin/carddisp.pl?gene=HNRNPA2B1
GPD2	Glycerol-3-Phosphate Dehydrogenase 2	Protein Coding	P43304	53	GC02P156401	2.1201	https://www.genecards.org/cgi-bin/carddisp.pl?gene=GPD2
MIR320A	MicroRNA 320a	RNA Gene		24	GC08M022288	2.11561	https://www.genecards.org/cgi-bin/carddisp.pl?gene=MIR320A
IDH1	Isocitrate Dehydrogenase (NADP(+)) 1	Protein Coding	O75874	60	GC02M208236	2.11328	https://www.genecards.org/cgi-bin/carddisp.pl?gene=IDH1
H6PD	Hexose-6-Phosphate Dehydrogenase/Glucose 1-Dehydrogenase	Protein Coding	O95479	50	GC01P009234	2.11287	https://www.genecards.org/cgi-bin/carddisp.pl?gene=H6PD
HSF1	Heat Shock Transcription Factor 1	Protein Coding	Q00613	54	GC08P144291	2.11196	https://www.genecards.org/cgi-bin/carddisp.pl?gene=HSF1
VDAC1	Voltage Dependent Anion Channel 1	Protein Coding	P21796	52	GC05M133975	2.10583	https://www.genecards.org/cgi-bin/carddisp.pl?gene=VDAC1
GOT2	Glutamic-Oxaloacetic Transaminase 2	Protein Coding	P00505	53	GC16M058707	2.10291	https://www.genecards.org/cgi-bin/carddisp.pl?gene=GOT2
RB1	RB Transcriptional Corepressor 1	Protein Coding	P06400	55	GC13P048303	2.10089	https://www.genecards.org/cgi-bin/carddisp.pl?gene=RB1
PGP	Phosphoglycolate Phosphatase	Protein Coding	A6NDG6	44	GC16M010466	2.10089	https://www.genecards.org/cgi-bin/carddisp.pl?gene=PGP
PCAT2	Prostate Cancer Associated Transcript 2	RNA Gene		18	GC08M127072	2.09711	https://www.genecards.org/cgi-bin/carddisp.pl?gene=PCAT2
CASC19	Cancer Susceptibility 19	RNA Gene		17	GC08M133871	2.09711	https://www.genecards.org/cgi-bin/carddisp.pl?gene=CASC19
CCAT1	Colon Cancer Associated Transcript 1	RNA Gene		17	GC08M127207	2.09711	https://www.genecards.org/cgi-bin/carddisp.pl?gene=CCAT1
YWHAZ	Tyrosine 3-Monooxygenase/Tryptophan 5-Monooxygenase Activation Protein Zeta	Protein Coding	P63104	53	GC08M100917	2.0925	https://www.genecards.org/cgi-bin/carddisp.pl?gene=YWHAZ
NPM1	Nucleophosmin 1	Protein Coding	P06748	57	GC05P171387	2.0863	https://www.genecards.org/cgi-bin/carddisp.pl?gene=NPM1
MIR98	MicroRNA 98	RNA Gene		21	GC0XM053666	2.08105	https://www.genecards.org/cgi-bin/carddisp.pl?gene=MIR98
MIR1294	MicroRNA 1294	RNA Gene		15	GC05P154347	2.07792	https://www.genecards.org/cgi-bin/carddisp.pl?gene=MIR1294
PTK2	Protein Tyrosine Kinase 2	Protein Coding	Q05397	54	GC08M140657	2.06544	https://www.genecards.org/cgi-bin/carddisp.pl?gene=PTK2
MIR578	MicroRNA 578	RNA Gene		17	GC04P165386	2.06383	https://www.genecards.org/cgi-bin/carddisp.pl?gene=MIR578
OGT	O-Linked N-Acetylglucosamine (GlcNAc) Transferase	Protein Coding	O15294	52	GC0XP071561	2.05871	https://www.genecards.org/cgi-bin/carddisp.pl?gene=OGT
NUP214	Nucleoporin 214	Protein Coding	P35658	52	GC09P131125	2.05645	https://www.genecards.org/cgi-bin/carddisp.pl?gene=NUP214
SNHG14	Small Nucleolar RNA Host Gene 14	RNA Gene		20	GC15P053113	2.04839	https://www.genecards.org/cgi-bin/carddisp.pl?gene=SNHG14
VEGFA	Vascular Endothelial Growth Factor A	Protein Coding	P15692	56	GC06P043770	2.04585	https://www.genecards.org/cgi-bin/carddisp.pl?gene=VEGFA
ODC1-DT	ODC1 Divergent Transcript	RNA Gene		16	GC02P010450	2.04082	https://www.genecards.org/cgi-bin/carddisp.pl?gene=ODC1-DT
SIRT1	Sirtuin 1	Protein Coding	Q96EB6	56	GC10P067884	2.03659	https://www.genecards.org/cgi-bin/carddisp.pl?gene=SIRT1
INSR	Insulin Receptor	Protein Coding	P06213	61	GC19M007112	2.03304	https://www.genecards.org/cgi-bin/carddisp.pl?gene=INSR
EPAS1	Endothelial PAS Domain Protein 1	Protein Coding	Q99814	57	GC02P046293	2.02718	https://www.genecards.org/cgi-bin/carddisp.pl?gene=EPAS1
SMAD5-AS1	SMAD5 Antisense RNA 1	RNA Gene	Q9Y6J3	25	GC05M136129	2.02577	https://www.genecards.org/cgi-bin/carddisp.pl?gene=SMAD5-AS1
HDAC1	Histone Deacetylase 1	Protein Coding	Q13547	57	GC01P032292	2.02125	https://www.genecards.org/cgi-bin/carddisp.pl?gene=HDAC1
MIR1291	MicroRNA 1291	RNA Gene		15	GC12M048654	2.02125	https://www.genecards.org/cgi-bin/carddisp.pl?gene=MIR1291
RELA	RELA Proto-Oncogene, NF-KB Subunit	Protein Coding	Q04206	58	GC11M065653	2.01441	https://www.genecards.org/cgi-bin/carddisp.pl?gene=RELA
MIR186	MicroRNA 186	RNA Gene		22	GC01M071067	1.99987	https://www.genecards.org/cgi-bin/carddisp.pl?gene=MIR186
ENSG00000250362	Novel Transcript	RNA Gene		12	GC05P095861	1.99082	https://www.genecards.org/cgi-bin/carddisp.pl?gene=ENSG00000250362
ENSG00000272021	Novel Transcript	RNA Gene		10	GC05P095849	1.99082	https://www.genecards.org/cgi-bin/carddisp.pl?gene=ENSG00000272021
LOC102724720	Uncharacterized LOC102724720	RNA Gene		8	GC05P095834	1.99082	https://www.genecards.org/cgi-bin/carddisp.pl?gene=LOC102724720
FGFR1	Fibroblast Growth Factor Receptor 1	Protein Coding	P11362	62	GC08M038400	1.98129	https://www.genecards.org/cgi-bin/carddisp.pl?gene=FGFR1
TKTL1	Transketolase Like 1	Protein Coding	P51854	46	GC0XP154295	1.96771	https://www.genecards.org/cgi-bin/carddisp.pl?gene=TKTL1
PPARGC1A	PPARG Coactivator 1 Alpha	Protein Coding	Q9UBK2	54	GC04M023755	1.96741	https://www.genecards.org/cgi-bin/carddisp.pl?gene=PPARGC1A
MIR155	MicroRNA 155	RNA Gene		24	GC21P025573	1.9612	https://www.genecards.org/cgi-bin/carddisp.pl?gene=MIR155
EMSLR	E2F1 MRNA Stabilizing LncRNA	RNA Gene		16	GC07P102243	1.9612	https://www.genecards.org/cgi-bin/carddisp.pl?gene=EMSLR
LINC00857	Long Intergenic Non-Protein Coding RNA 857	RNA Gene		18	GC10P098327	1.95123	https://www.genecards.org/cgi-bin/carddisp.pl?gene=LINC00857
HSPD1	Heat Shock Protein Family D (Hsp60) Member 1	Protein Coding	P10809	56	GC02M197486	1.94225	https://www.genecards.org/cgi-bin/carddisp.pl?gene=HSPD1
LINC00538	Long Intergenic Non-Protein Coding RNA 538	RNA Gene		14	GC01P213924	1.9384	https://www.genecards.org/cgi-bin/carddisp.pl?gene=LINC00538
MIR4435-2HG	MIR4435-2 Host Gene	RNA Gene		21	GC02M112060	1.9375	https://www.genecards.org/cgi-bin/carddisp.pl?gene=MIR4435-2HG
DLAT	Dihydrolipoamide S-Acetyltransferase	Protein Coding	P10515	53	GC11P112162	1.93431	https://www.genecards.org/cgi-bin/carddisp.pl?gene=DLAT
PGM2L1	Phosphoglucomutase 2 Like 1	Protein Coding	Q6PCE3	44	GC11M074330	1.93431	https://www.genecards.org/cgi-bin/carddisp.pl?gene=PGM2L1
EZH2	Enhancer Of Zeste 2 Polycomb Repressive Complex 2 Subunit	Protein Coding	Q15910	60	GC07M148807	1.93147	https://www.genecards.org/cgi-bin/carddisp.pl?gene=EZH2
SCO2	Synthesis Of Cytochrome C Oxidase 2	Protein Coding	O43819	51	GC22M050523	1.93011	https://www.genecards.org/cgi-bin/carddisp.pl?gene=SCO2
IGF1	Insulin Like Growth Factor 1	Protein Coding	P05019	55	GC12M102395	1.92997	https://www.genecards.org/cgi-bin/carddisp.pl?gene=IGF1
TGM2	Transglutaminase 2	Protein Coding	P21980	54	GC20M038127	1.92482	https://www.genecards.org/cgi-bin/carddisp.pl?gene=TGM2
EGLN1	Egl-9 Family Hypoxia Inducible Factor 1	Protein Coding	Q9GZT9	57	GC01M231363	1.92351	https://www.genecards.org/cgi-bin/carddisp.pl?gene=EGLN1
TRIM21	Tripartite Motif Containing 21	Protein Coding	P19474	50	GC11M004384	1.9163	https://www.genecards.org/cgi-bin/carddisp.pl?gene=TRIM21
PDK2	Pyruvate Dehydrogenase Kinase 2	Protein Coding	Q15119	48	GC17P078613	1.91617	https://www.genecards.org/cgi-bin/carddisp.pl?gene=PDK2
SIRT5	Sirtuin 5	Protein Coding	Q9NXA8	52	GC06P013574	1.91317	https://www.genecards.org/cgi-bin/carddisp.pl?gene=SIRT5
OGDH	Oxoglutarate Dehydrogenase	Protein Coding	Q02218	53	GC07P044606	1.90229	https://www.genecards.org/cgi-bin/carddisp.pl?gene=OGDH
TXNIP	Thioredoxin Interacting Protein	Protein Coding	Q9H3M7	46	GC01M145992	1.9001	https://www.genecards.org/cgi-bin/carddisp.pl?gene=TXNIP
PIK3CA	Phosphatidylinositol-4,5-Bisphosphate 3-Kinase Catalytic Subunit Alpha	Protein Coding	P42336	59	GC03P179148	1.88714	https://www.genecards.org/cgi-bin/carddisp.pl?gene=PIK3CA
FUBP1	Far Upstream Element Binding Protein 1	Protein Coding	Q96AE4	46	GC01M077944	1.88387	https://www.genecards.org/cgi-bin/carddisp.pl?gene=FUBP1
SLCO2A1	Solute Carrier Organic Anion Transporter Family Member 2A1	Protein Coding	Q92959	51	GC03M133932	1.87611	https://www.genecards.org/cgi-bin/carddisp.pl?gene=SLCO2A1
NECAB3	N-Terminal EF-Hand Calcium Binding Protein 3	Protein Coding	Q96P71	38	GC20M033659	1.87611	https://www.genecards.org/cgi-bin/carddisp.pl?gene=NECAB3
LINC01618	Long Intergenic Non-Protein Coding RNA 1618	RNA Gene		17	GC04P052873	1.87515	https://www.genecards.org/cgi-bin/carddisp.pl?gene=LINC01618
PRKG1	Protein Kinase CGMP-Dependent 1	Protein Coding	Q13976	57	GC10P050991	1.87472	https://www.genecards.org/cgi-bin/carddisp.pl?gene=PRKG1
MIR34A	MicroRNA 34a	RNA Gene		25	GC01M010148	1.87307	https://www.genecards.org/cgi-bin/carddisp.pl?gene=MIR34A
MIR193A	MicroRNA 193a	RNA Gene		22	GC17P031559	1.87169	https://www.genecards.org/cgi-bin/carddisp.pl?gene=MIR193A
NUP188	Nucleoporin 188	Protein Coding	Q5SRE5	44	GC09P128947	1.87148	https://www.genecards.org/cgi-bin/carddisp.pl?gene=NUP188
PDHX	Pyruvate Dehydrogenase Complex Component X	Protein Coding	O00330	52	GC11P034894	1.8678	https://www.genecards.org/cgi-bin/carddisp.pl?gene=PDHX
MIR125B1	MicroRNA 125b-1	RNA Gene		24	GC11M122100	1.86734	https://www.genecards.org/cgi-bin/carddisp.pl?gene=MIR125B1
NDRG2	NDRG Family Member 2	Protein Coding	Q9UN36	45	GC14M021016	1.85704	https://www.genecards.org/cgi-bin/carddisp.pl?gene=NDRG2
METTL3	Methyltransferase 3, N6-Adenosine-Methyltransferase Complex Catalytic Subunit	Protein Coding	Q86U44	48	GC14M021498	1.85565	https://www.genecards.org/cgi-bin/carddisp.pl?gene=METTL3
IL6	Interleukin 6	Protein Coding	P05231	58	GC07P022725	1.85532	https://www.genecards.org/cgi-bin/carddisp.pl?gene=IL6
ENSG00000271590	Novel Transcript	RNA Gene		10	GC02M111210	1.85417	https://www.genecards.org/cgi-bin/carddisp.pl?gene=ENSG00000271590
ENSG00000285016	Novel Transcript	RNA Gene		10	GC02M111429	1.85417	https://www.genecards.org/cgi-bin/carddisp.pl?gene=ENSG00000285016
EPB41L4A-AS1	EPB41L4A Antisense RNA 1	RNA Gene		22	GC05P112160	1.84769	https://www.genecards.org/cgi-bin/carddisp.pl?gene=EPB41L4A-AS1
MIR494	MicroRNA 494	RNA Gene		19	GC14P112755	1.8438	https://www.genecards.org/cgi-bin/carddisp.pl?gene=MIR494
FBXW7	F-Box And WD Repeat Domain Containing 7	Protein Coding	Q969H0	52	GC04M152321	1.83543	https://www.genecards.org/cgi-bin/carddisp.pl?gene=FBXW7
NOX4	NADPH Oxidase 4	Protein Coding	Q9NPH5	49	GC11M089324	1.83543	https://www.genecards.org/cgi-bin/carddisp.pl?gene=NOX4
RANBP2	RAN Binding Protein 2	Protein Coding	P49792	53	GC02P108719	1.82705	https://www.genecards.org/cgi-bin/carddisp.pl?gene=RANBP2
BRCA1	BRCA1 DNA Repair Associated	Protein Coding	P38398	57	GC17M043044	1.8144	https://www.genecards.org/cgi-bin/carddisp.pl?gene=BRCA1
EIF6	Eukaryotic Translation Initiation Factor 6	Protein Coding	P56537	48	GC20M035278	1.81328	https://www.genecards.org/cgi-bin/carddisp.pl?gene=EIF6
HSP90AA1	Heat Shock Protein 90 Alpha Family Class A Member 1	Protein Coding	P07900	58	GC14M102080	1.80149	https://www.genecards.org/cgi-bin/carddisp.pl?gene=HSP90AA1
CASC9	Cancer Susceptibility 9	RNA Gene		18	GC08M075132	1.79736	https://www.genecards.org/cgi-bin/carddisp.pl?gene=CASC9
MIR122	MicroRNA 122	RNA Gene		24	GC18P058451	1.79345	https://www.genecards.org/cgi-bin/carddisp.pl?gene=MIR122
SKP2	S-Phase Kinase Associated Protein 2	Protein Coding	Q13309	51	GC05P036151	1.79315	https://www.genecards.org/cgi-bin/carddisp.pl?gene=SKP2
CD44	CD44 Molecule (Indian Blood Group)	Protein Coding	P16070	55	GC11P035139	1.78607	https://www.genecards.org/cgi-bin/carddisp.pl?gene=CD44
E2F1	E2F Transcription Factor 1	Protein Coding	Q01094	50	GC20M033675	1.78236	https://www.genecards.org/cgi-bin/carddisp.pl?gene=E2F1
HSPA8	Heat Shock Protein Family A (Hsp70) Member 8	Protein Coding	P11142	56	GC11M123057	1.77953	https://www.genecards.org/cgi-bin/carddisp.pl?gene=HSPA8
MSC-AS1	MSC Antisense RNA 1	RNA Gene		18	GC08P071828	1.77046	https://www.genecards.org/cgi-bin/carddisp.pl?gene=MSC-AS1
MIR33B	MicroRNA 33b	RNA Gene		22	GC17M017813	1.76689	https://www.genecards.org/cgi-bin/carddisp.pl?gene=MIR33B
ANXA5	Annexin A5	Protein Coding	P08758	53	GC04M121667	1.75799	https://www.genecards.org/cgi-bin/carddisp.pl?gene=ANXA5
OPA1	OPA1 Mitochondrial Dynamin Like GTPase	Protein Coding	O60313	51	GC03P193594	1.75698	https://www.genecards.org/cgi-bin/carddisp.pl?gene=OPA1
SNORD15A	Small Nucleolar RNA, C/D Box 15A	RNA Gene		19	GC11P075400	1.7522	https://www.genecards.org/cgi-bin/carddisp.pl?gene=SNORD15A
MIR543	MicroRNA 543	RNA Gene		19	GC14P112066	1.75171	https://www.genecards.org/cgi-bin/carddisp.pl?gene=MIR543
SOD2	Superoxide Dismutase 2	Protein Coding	P04179	54	GC06M159669	1.74416	https://www.genecards.org/cgi-bin/carddisp.pl?gene=SOD2
TSPO	Translocator Protein	Protein Coding	B1AH88	51	GC22P043151	1.73789	https://www.genecards.org/cgi-bin/carddisp.pl?gene=TSPO
DLX6-AS1	DLX6 Antisense RNA 1	RNA Gene		25	GC07M096991	1.73769	https://www.genecards.org/cgi-bin/carddisp.pl?gene=DLX6-AS1
PTPA	Protein Phosphatase 2 Phosphatase Activator	Protein Coding	Q15257	49	GC09P130118	1.73567	https://www.genecards.org/cgi-bin/carddisp.pl?gene=PTPA
AIFM1	Apoptosis Inducing Factor Mitochondria Associated 1	Protein Coding	O95831	57	GC0XM130129	1.73485	https://www.genecards.org/cgi-bin/carddisp.pl?gene=AIFM1
WAC-AS1	WAC Antisense RNA 1 (Head To Head)	RNA Gene		18	GC10M028519	1.72915	https://www.genecards.org/cgi-bin/carddisp.pl?gene=WAC-AS1
SLC5A1	Solute Carrier Family 5 Member 1	Protein Coding	P13866	54	GC22P032043	1.72402	https://www.genecards.org/cgi-bin/carddisp.pl?gene=SLC5A1
GSTP1	Glutathione S-Transferase Pi 1	Protein Coding	P09211	57	GC11P067583	1.71985	https://www.genecards.org/cgi-bin/carddisp.pl?gene=GSTP1
NUP155	Nucleoporin 155	Protein Coding	O75694	52	GC05M037288	1.71978	https://www.genecards.org/cgi-bin/carddisp.pl?gene=NUP155
NUP62	Nucleoporin 62	Protein Coding	P37198	52	GC19M049906	1.71978	https://www.genecards.org/cgi-bin/carddisp.pl?gene=NUP62
NUP107	Nucleoporin 107	Protein Coding	P57740	50	GC12P068686	1.71978	https://www.genecards.org/cgi-bin/carddisp.pl?gene=NUP107
TPR	Translocated Promoter Region, Nuclear Basket Protein	Protein Coding	P12270	49	GC01M186323	1.71978	https://www.genecards.org/cgi-bin/carddisp.pl?gene=TPR
NUP153	Nucleoporin 153	Protein Coding	P49790	48	GC06M017615	1.71978	https://www.genecards.org/cgi-bin/carddisp.pl?gene=NUP153
NUP210	Nucleoporin 210	Protein Coding	Q8TEM1	48	GC03M023360	1.71978	https://www.genecards.org/cgi-bin/carddisp.pl?gene=NUP210
NUP85	Nucleoporin 85	Protein Coding	Q9BW27	48	GC17P075205	1.71978	https://www.genecards.org/cgi-bin/carddisp.pl?gene=NUP85
RAE1	Ribonucleic Acid Export 1	Protein Coding	P78406	48	GC20P057351	1.71978	https://www.genecards.org/cgi-bin/carddisp.pl?gene=RAE1
NUP160	Nucleoporin 160	Protein Coding	Q12769	47	GC11M108890	1.71978	https://www.genecards.org/cgi-bin/carddisp.pl?gene=NUP160
NUP88	Nucleoporin 88	Protein Coding	Q99567	47	GC17M013425	1.71978	https://www.genecards.org/cgi-bin/carddisp.pl?gene=NUP88
GNPDA1	Glucosamine-6-Phosphate Deaminase 1	Protein Coding	P46926	46	GC05M141991	1.71978	https://www.genecards.org/cgi-bin/carddisp.pl?gene=GNPDA1
NUP205	Nucleoporin 205	Protein Coding	Q92621	46	GC07P135557	1.71978	https://www.genecards.org/cgi-bin/carddisp.pl?gene=NUP205
GNPDA2	Glucosamine-6-Phosphate Deaminase 2	Protein Coding	Q8TDQ7	45	GC04M044684	1.71978	https://www.genecards.org/cgi-bin/carddisp.pl?gene=GNPDA2
GPAT3	Glycerol-3-Phosphate Acyltransferase 3	Protein Coding	Q53EU6	45	GC04P083536	1.71978	https://www.genecards.org/cgi-bin/carddisp.pl?gene=GPAT3
NUP50	Nucleoporin 50	Protein Coding	Q9UKX7	45	GC22P045163	1.71978	https://www.genecards.org/cgi-bin/carddisp.pl?gene=NUP50
NUP37	Nucleoporin 37	Protein Coding	Q8NFH4	44	GC12M102073	1.71978	https://www.genecards.org/cgi-bin/carddisp.pl?gene=NUP37
NUP54	Nucleoporin 54	Protein Coding	Q7Z3B4	44	GC04M076114	1.71978	https://www.genecards.org/cgi-bin/carddisp.pl?gene=NUP54
POM121	POM121 Transmembrane Nucleoporin	Protein Coding	Q96HA1	44	GC07P072879	1.71978	https://www.genecards.org/cgi-bin/carddisp.pl?gene=POM121
NDC1	NDC1 Transmembrane Nucleoporin	Protein Coding	Q9BTX1	42	GC01M053765	1.71978	https://www.genecards.org/cgi-bin/carddisp.pl?gene=NDC1
NUP35	Nucleoporin 35	Protein Coding	Q8NFH5	42	GC02P183117	1.71978	https://www.genecards.org/cgi-bin/carddisp.pl?gene=NUP35
NUP42	Nucleoporin 42	Protein Coding	O15504	42	GC07P023346	1.71978	https://www.genecards.org/cgi-bin/carddisp.pl?gene=NUP42
NUP58	Nucleoporin 58	Protein Coding	Q9BVL2	42	GC13P026013	1.71978	https://www.genecards.org/cgi-bin/carddisp.pl?gene=NUP58
NUP43	Nucleoporin 43	Protein Coding	Q8NFH3	41	GC06M149724	1.71978	https://www.genecards.org/cgi-bin/carddisp.pl?gene=NUP43
SEH1L	SEH1 Like Nucleoporin	Protein Coding	Q96EE3	41	GC18P012947	1.71978	https://www.genecards.org/cgi-bin/carddisp.pl?gene=SEH1L
MUC1	Mucin 1, Cell Surface Associated	Protein Coding	P15941	55	GC01M155185	1.71196	https://www.genecards.org/cgi-bin/carddisp.pl?gene=MUC1
ESR1	Estrogen Receptor 1	Protein Coding	P03372	61	GC06P151656	1.71129	https://www.genecards.org/cgi-bin/carddisp.pl?gene=ESR1
LIN28B	Lin-28 Homolog B	Protein Coding	Q6ZN17	48	GC06P106121	1.71129	https://www.genecards.org/cgi-bin/carddisp.pl?gene=LIN28B
DNAH8	Dynein Axonemal Heavy Chain 8	Protein Coding	Q96JB1	45	GC06P104260	1.70369	https://www.genecards.org/cgi-bin/carddisp.pl?gene=DNAH8
SRC	SRC Proto-Oncogene, Non-Receptor Tyrosine Kinase	Protein Coding	P12931	58	GC20P037344	1.69914	https://www.genecards.org/cgi-bin/carddisp.pl?gene=SRC
PRMT5	Protein Arginine Methyltransferase 5	Protein Coding	O14744	53	GC14M022920	1.69669	https://www.genecards.org/cgi-bin/carddisp.pl?gene=PRMT5
CAT	Catalase	Protein Coding	P04040	58	GC11P034460	1.68865	https://www.genecards.org/cgi-bin/carddisp.pl?gene=CAT
TNF	Tumor Necrosis Factor	Protein Coding	P01375	58	GC06P104098	1.68865	https://www.genecards.org/cgi-bin/carddisp.pl?gene=TNF
FOXO1	Forkhead Box O1	Protein Coding	Q12778	58	GC13M040555	1.68762	https://www.genecards.org/cgi-bin/carddisp.pl?gene=FOXO1
SP1	Sp1 Transcription Factor	Protein Coding	P08047	52	GC12P053380	1.68762	https://www.genecards.org/cgi-bin/carddisp.pl?gene=SP1
HIF1AN	Hypoxia Inducible Factor 1 Subunit Alpha Inhibitor	Protein Coding	Q9NWT6	49	GC10P100529	1.68721	https://www.genecards.org/cgi-bin/carddisp.pl?gene=HIF1AN
VIM	Vimentin	Protein Coding	P08670	58	GC10P017227	1.67231	https://www.genecards.org/cgi-bin/carddisp.pl?gene=VIM
SLC25A5	Solute Carrier Family 25 Member 5	Protein Coding	P05141	50	GC0XP119468	1.67231	https://www.genecards.org/cgi-bin/carddisp.pl?gene=SLC25A5
XBP1	X-Box Binding Protein 1	Protein Coding	P17861	52	GC22M028794	1.66497	https://www.genecards.org/cgi-bin/carddisp.pl?gene=XBP1
PRKN	Parkin RBR E3 Ubiquitin Protein Ligase	Protein Coding	O60260	56	GC06M161348	1.65822	https://www.genecards.org/cgi-bin/carddisp.pl?gene=PRKN
TP63	Tumor Protein P63	Protein Coding	Q9H3D4	53	GC03P189598	1.6529	https://www.genecards.org/cgi-bin/carddisp.pl?gene=TP63
HOTAIR	HOX Transcript Antisense RNA	RNA Gene		27	GC12M053962	1.64982	https://www.genecards.org/cgi-bin/carddisp.pl?gene=HOTAIR
PGD	Phosphogluconate Dehydrogenase	Protein Coding	P52209	54	GC01P010398	1.64591	https://www.genecards.org/cgi-bin/carddisp.pl?gene=PGD
ECD	Ecdysoneless Cell Cycle Regulator	Protein Coding	O95905	46	GC10M073130	1.64386	https://www.genecards.org/cgi-bin/carddisp.pl?gene=ECD
HYOU1	Hypoxia Up-Regulated 1	Protein Coding	Q9Y4L1	52	GC11M119400	1.64208	https://www.genecards.org/cgi-bin/carddisp.pl?gene=HYOU1
ZEB1	Zinc Finger E-Box Binding Homeobox 1	Protein Coding	P37275	56	GC10P031318	1.63697	https://www.genecards.org/cgi-bin/carddisp.pl?gene=ZEB1
HOTAIRM1	HOXA Transcript Antisense RNA, Myeloid-Specific 1	RNA Gene		22	GC07P027095	1.63522	https://www.genecards.org/cgi-bin/carddisp.pl?gene=HOTAIRM1
SETD2	SET Domain Containing 2, Histone Lysine Methyltransferase	Protein Coding	Q9BYW2	54	GC03M047033	1.62429	https://www.genecards.org/cgi-bin/carddisp.pl?gene=SETD2
NFKB1	Nuclear Factor Kappa B Subunit 1	Protein Coding	P19838	60	GC04P102501	1.62335	https://www.genecards.org/cgi-bin/carddisp.pl?gene=NFKB1
IL1B	Interleukin 1 Beta	Protein Coding	P01584	54	GC02M112829	1.62335	https://www.genecards.org/cgi-bin/carddisp.pl?gene=IL1B
CD274	CD274 Molecule	Protein Coding	Q9NZQ7	52	GC09P005450	1.62335	https://www.genecards.org/cgi-bin/carddisp.pl?gene=CD274
PDHA2	Pyruvate Dehydrogenase E1 Subunit Alpha 2	Protein Coding	P29803	49	GC04P095840	1.6144	https://www.genecards.org/cgi-bin/carddisp.pl?gene=PDHA2
SNHG16	Small Nucleolar RNA Host Gene 16	RNA Gene		22	GC17P076544	1.61355	https://www.genecards.org/cgi-bin/carddisp.pl?gene=SNHG16
DNM1L	Dynamin 1 Like	Protein Coding	O00429	55	GC12P032679	1.61263	https://www.genecards.org/cgi-bin/carddisp.pl?gene=DNM1L
GLUL	Glutamate-Ammonia Ligase	Protein Coding	P15104	55	GC01M182378	1.60926	https://www.genecards.org/cgi-bin/carddisp.pl?gene=GLUL
MIR23A	MicroRNA 23a	RNA Gene		24	GC19M015531	1.60926	https://www.genecards.org/cgi-bin/carddisp.pl?gene=MIR23A
SNHG5	Small Nucleolar RNA Host Gene 5	RNA Gene		24	GC06M085650	1.60423	https://www.genecards.org/cgi-bin/carddisp.pl?gene=SNHG5
MIR145	MicroRNA 145	RNA Gene		26	GC05P149430	1.59607	https://www.genecards.org/cgi-bin/carddisp.pl?gene=MIR145
TRE-TTC3-1	TRNA-Glu (Anticodon TTC) 3-1	RNA Gene		11	GC01P018380	1.59602	https://www.genecards.org/cgi-bin/carddisp.pl?gene=TRE-TTC3-1
PPARA	Peroxisome Proliferator Activated Receptor Alpha	Protein Coding	Q07869	51	GC22P046150	1.59535	https://www.genecards.org/cgi-bin/carddisp.pl?gene=PPARA
FEZF1-AS1	FEZF1 Antisense RNA 1	RNA Gene		20	GC07P122303	1.59496	https://www.genecards.org/cgi-bin/carddisp.pl?gene=FEZF1-AS1
IMMT	Inner Membrane Mitochondrial Protein	Protein Coding	Q16891	47	GC02M086144	1.59466	https://www.genecards.org/cgi-bin/carddisp.pl?gene=IMMT
HSPA9	Heat Shock Protein Family A (Hsp70) Member 9	Protein Coding	P38646	54	GC05M138554	1.58767	https://www.genecards.org/cgi-bin/carddisp.pl?gene=HSPA9
SNHG1	Small Nucleolar RNA Host Gene 1	RNA Gene		23	GC11M109107	1.58767	https://www.genecards.org/cgi-bin/carddisp.pl?gene=SNHG1
NORAD	Non-Coding RNA Activated By DNA Damage	RNA Gene		21	GC20M036369	1.58767	https://www.genecards.org/cgi-bin/carddisp.pl?gene=NORAD
MIR488	MicroRNA 488	RNA Gene		19	GC01M177029	1.58767	https://www.genecards.org/cgi-bin/carddisp.pl?gene=MIR488
STAT1	Signal Transducer And Activator Of Transcription 1	Protein Coding	P42224	60	GC02M190908	1.58384	https://www.genecards.org/cgi-bin/carddisp.pl?gene=STAT1
STUB1	STIP1 Homology And U-Box Containing Protein 1	Protein Coding	Q9UNE7	52	GC16P021377	1.57949	https://www.genecards.org/cgi-bin/carddisp.pl?gene=STUB1
KLF5	KLF Transcription Factor 5	Protein Coding	Q13887	52	GC13P073054	1.57026	https://www.genecards.org/cgi-bin/carddisp.pl?gene=KLF5
TUG1	Taurine Up-Regulated 1	Protein Coding	A0A6I8PU40	26	GC22P030969	1.57026	https://www.genecards.org/cgi-bin/carddisp.pl?gene=TUG1
SLC2A1-DT	SLC2A1 Divergent Transcript	RNA Gene		20	GC01P043278	1.57026	https://www.genecards.org/cgi-bin/carddisp.pl?gene=SLC2A1-DT
MFN2	Mitofusin 2	Protein Coding	O95140	55	GC01P011980	1.56919	https://www.genecards.org/cgi-bin/carddisp.pl?gene=MFN2
NEAT1	Nuclear Paraspeckle Assembly Transcript 1	RNA Gene		28	GC11P072900	1.56919	https://www.genecards.org/cgi-bin/carddisp.pl?gene=NEAT1
DLEU2	Deleted In Lymphocytic Leukemia 2	RNA Gene		26	GC13M049913	1.56776	https://www.genecards.org/cgi-bin/carddisp.pl?gene=DLEU2
KLF4	KLF Transcription Factor 4	Protein Coding	O43474	53	GC09M107484	1.56367	https://www.genecards.org/cgi-bin/carddisp.pl?gene=KLF4
MIRLET7A1	MicroRNA Let-7a-1	RNA Gene		24	GC09P094175	1.56367	https://www.genecards.org/cgi-bin/carddisp.pl?gene=MIRLET7A1
COPG2IT1	COPG2 Imprinted Transcript 1	RNA Gene		16	GC07P133449	1.55344	https://www.genecards.org/cgi-bin/carddisp.pl?gene=COPG2IT1
RBM25	RNA Binding Motif Protein 25	Protein Coding	P49756	44	GC14P073058	1.55186	https://www.genecards.org/cgi-bin/carddisp.pl?gene=RBM25
SIRT4	Sirtuin 4	Protein Coding	Q9Y6E7	46	GC12P120291	1.54711	https://www.genecards.org/cgi-bin/carddisp.pl?gene=SIRT4
HCCAT5	Hepatocellular Carcinoma Associated Transcript 5	RNA Gene		19	GC16P073092	1.54062	https://www.genecards.org/cgi-bin/carddisp.pl?gene=HCCAT5
SNHG7	Small Nucleolar RNA Host Gene 7	RNA Gene		24	GC09M138183	1.53455	https://www.genecards.org/cgi-bin/carddisp.pl?gene=SNHG7
MIR93	MicroRNA 93	RNA Gene		24	GC07M103953	1.53226	https://www.genecards.org/cgi-bin/carddisp.pl?gene=MIR93
MIR139	MicroRNA 139	RNA Gene		24	GC11M072615	1.53131	https://www.genecards.org/cgi-bin/carddisp.pl?gene=MIR139
ASL	Argininosuccinate Lyase	Protein Coding	P04424	52	GC07P066075	1.52971	https://www.genecards.org/cgi-bin/carddisp.pl?gene=ASL
BRAF	B-Raf Proto-Oncogene, Serine/Threonine Kinase	Protein Coding	P15056	61	GC07M140751	1.52701	https://www.genecards.org/cgi-bin/carddisp.pl?gene=BRAF
MCL1	MCL1 Apoptosis Regulator, BCL2 Family Member	Protein Coding	Q07820	54	GC01M155854	1.52533	https://www.genecards.org/cgi-bin/carddisp.pl?gene=MCL1
PDIA3	Protein Disulfide Isomerase Family A Member 3	Protein Coding	P30101	50	GC15P043746	1.52533	https://www.genecards.org/cgi-bin/carddisp.pl?gene=PDIA3
MIRLET7C	MicroRNA Let-7c	RNA Gene		25	GC21P016559	1.52533	https://www.genecards.org/cgi-bin/carddisp.pl?gene=MIRLET7C
SLC13A5	Solute Carrier Family 13 Member 5	Protein Coding	Q86YT5	50	GC17M006684	1.52294	https://www.genecards.org/cgi-bin/carddisp.pl?gene=SLC13A5
PPP1CA	Protein Phosphatase 1 Catalytic Subunit Alpha	Protein Coding	P62136	53	GC11M109346	1.50951	https://www.genecards.org/cgi-bin/carddisp.pl?gene=PPP1CA
TRAF6	TNF Receptor Associated Factor 6	Protein Coding	Q9Y4K3	53	GC11M036467	1.50951	https://www.genecards.org/cgi-bin/carddisp.pl?gene=TRAF6
MIR361	MicroRNA 361	RNA Gene		19	GC0XM085903	1.50951	https://www.genecards.org/cgi-bin/carddisp.pl?gene=MIR361
PTP4A3	Protein Tyrosine Phosphatase 4A3	Protein Coding	O75365	46	GC08P141391	1.49363	https://www.genecards.org/cgi-bin/carddisp.pl?gene=PTP4A3
AGRP	Agouti Related Neuropeptide	Protein Coding	O00253	48	GC16M067482	1.49299	https://www.genecards.org/cgi-bin/carddisp.pl?gene=AGRP
HSP90AB1	Heat Shock Protein 90 Alpha Family Class B Member 1	Protein Coding	P08238	56	GC06P044246	1.49296	https://www.genecards.org/cgi-bin/carddisp.pl?gene=HSP90AB1
TEAD1	TEA Domain Transcription Factor 1	Protein Coding	P28347	53	GC11P012674	1.49296	https://www.genecards.org/cgi-bin/carddisp.pl?gene=TEAD1
CD276	CD276 Molecule	Protein Coding	Q5ZPR3	48	GC15P073683	1.49296	https://www.genecards.org/cgi-bin/carddisp.pl?gene=CD276
BAD	BCL2 Associated Agonist Of Cell Death	Protein Coding	Q92934	50	GC11M109178	1.48832	https://www.genecards.org/cgi-bin/carddisp.pl?gene=BAD
VIRMA	Vir Like M6A Methyltransferase Associated	Protein Coding	Q69YN4	40	GC08M094496	1.48832	https://www.genecards.org/cgi-bin/carddisp.pl?gene=VIRMA
NR1H4	Nuclear Receptor Subfamily 1 Group H Member 4	Protein Coding	Q96RI1	54	GC12P100473	1.48511	https://www.genecards.org/cgi-bin/carddisp.pl?gene=NR1H4
SNHG12	Small Nucleolar RNA Host Gene 12	RNA Gene	Q9BXW3	26	GC01M029456	1.48188	https://www.genecards.org/cgi-bin/carddisp.pl?gene=SNHG12
PDP1	Pyruvate Dehydrogenase Phosphatase Catalytic Subunit 1	Protein Coding	Q9P0J1	54	GC08P093857	1.47602	https://www.genecards.org/cgi-bin/carddisp.pl?gene=PDP1
LOC654780	Splicing Factor Proline/Glutamine-Rich	RNA Gene		17	GC16M084193	1.47555	https://www.genecards.org/cgi-bin/carddisp.pl?gene=LOC654780
STK11	Serine/Threonine Kinase 11	Protein Coding	Q15831	57	GC19P001177	1.47429	https://www.genecards.org/cgi-bin/carddisp.pl?gene=STK11
KEAP1	Kelch Like ECH Associated Protein 1	Protein Coding	Q14145	56	GC19M010486	1.47065	https://www.genecards.org/cgi-bin/carddisp.pl?gene=KEAP1
TP73	Tumor Protein P73	Protein Coding	O15350	52	GC01P003652	1.47065	https://www.genecards.org/cgi-bin/carddisp.pl?gene=TP73
MLX	MAX Dimerization Protein MLX	Protein Coding	Q9UH92	50	GC17P042567	1.47065	https://www.genecards.org/cgi-bin/carddisp.pl?gene=MLX
LEP	Leptin	Protein Coding	P41159	53	GC07P128241	1.46877	https://www.genecards.org/cgi-bin/carddisp.pl?gene=LEP
ANXA2	Annexin A2	Protein Coding	P07355	54	GC15M060347	1.46386	https://www.genecards.org/cgi-bin/carddisp.pl?gene=ANXA2
XRCC5	X-Ray Repair Cross Complementing 5	Protein Coding	P13010	51	GC02P216107	1.46386	https://www.genecards.org/cgi-bin/carddisp.pl?gene=XRCC5
NCL	Nucleolin	Protein Coding	P19338	50	GC02M231453	1.46386	https://www.genecards.org/cgi-bin/carddisp.pl?gene=NCL
MIR142	MicroRNA 142	RNA Gene		24	GC17M058331	1.46386	https://www.genecards.org/cgi-bin/carddisp.pl?gene=MIR142
SNCA	Synuclein Alpha	Protein Coding	P37840	58	GC04M089724	1.45715	https://www.genecards.org/cgi-bin/carddisp.pl?gene=SNCA
SERPINA3	Serpin Family A Member 3	Protein Coding	P01011	50	GC14P094612	1.45715	https://www.genecards.org/cgi-bin/carddisp.pl?gene=SERPINA3
HAGH	Hydroxyacylglutathione Hydrolase	Protein Coding	Q16775	49	GC16M001795	1.45715	https://www.genecards.org/cgi-bin/carddisp.pl?gene=HAGH
CDKN3	Cyclin Dependent Kinase Inhibitor 3	Protein Coding	Q16667	48	GC14P054398	1.45715	https://www.genecards.org/cgi-bin/carddisp.pl?gene=CDKN3
LINC01191	Long Intergenic Non-Protein Coding RNA 1191	RNA Gene		18	GC02P126001	1.45715	https://www.genecards.org/cgi-bin/carddisp.pl?gene=LINC01191
HDAC2	Histone Deacetylase 2	Protein Coding	Q92769	59	GC06M113933	1.44804	https://www.genecards.org/cgi-bin/carddisp.pl?gene=HDAC2
ETS1	ETS Proto-Oncogene 1, Transcription Factor	Protein Coding	P14921	54	GC11M128458	1.44804	https://www.genecards.org/cgi-bin/carddisp.pl?gene=ETS1
STC2	Stanniocalcin 2	Protein Coding	O76061	48	GC05M173314	1.44804	https://www.genecards.org/cgi-bin/carddisp.pl?gene=STC2
MLXIP	MLX Interacting Protein	Protein Coding	Q9HAP2	40	GC12P122078	1.44804	https://www.genecards.org/cgi-bin/carddisp.pl?gene=MLXIP
BCYRN1	Brain Cytoplasmic RNA 1	RNA Gene		22	GC02P047253	1.44804	https://www.genecards.org/cgi-bin/carddisp.pl?gene=BCYRN1
GGH	Gamma-Glutamyl Hydrolase	Protein Coding	Q92820	50	GC08M063014	1.4383	https://www.genecards.org/cgi-bin/carddisp.pl?gene=GGH
CD28	CD28 Molecule	Protein Coding	P10747	54	GC02P203706	1.43755	https://www.genecards.org/cgi-bin/carddisp.pl?gene=CD28
ACMSD	Aminocarboxymuconate Semialdehyde Decarboxylase	Protein Coding	Q8TDX5	44	GC02P134838	1.43425	https://www.genecards.org/cgi-bin/carddisp.pl?gene=ACMSD
LINC00920	Long Intergenic Non-Protein Coding RNA 920	RNA Gene		17	GC16P066408	1.43425	https://www.genecards.org/cgi-bin/carddisp.pl?gene=LINC00920
MACROH2A1	MacroH2A.1 Histone	Protein Coding	O75367	48	GC05M135334	1.43149	https://www.genecards.org/cgi-bin/carddisp.pl?gene=MACROH2A1
TEAD4	TEA Domain Transcription Factor 4	Protein Coding	Q15561	48	GC12P002959	1.43149	https://www.genecards.org/cgi-bin/carddisp.pl?gene=TEAD4
MTDH	Metadherin	Protein Coding	Q86UE4	46	GC08P097644	1.43149	https://www.genecards.org/cgi-bin/carddisp.pl?gene=MTDH
MIR214	MicroRNA 214	RNA Gene		25	GC01M172234	1.43149	https://www.genecards.org/cgi-bin/carddisp.pl?gene=MIR214
SNHG6	Small Nucleolar RNA Host Gene 6	RNA Gene		22	GC08M066921	1.41973	https://www.genecards.org/cgi-bin/carddisp.pl?gene=SNHG6
MIR365A	MicroRNA 365a	RNA Gene		21	GC16P014309	1.41973	https://www.genecards.org/cgi-bin/carddisp.pl?gene=MIR365A
TARDBP	TAR DNA Binding Protein	Protein Coding	Q13148	54	GC01P011013	1.4165	https://www.genecards.org/cgi-bin/carddisp.pl?gene=TARDBP
DDX5	DEAD-Box Helicase 5	Protein Coding	P17844	52	GC17M064498	1.4165	https://www.genecards.org/cgi-bin/carddisp.pl?gene=DDX5
NONO	Non-POU Domain Containing Octamer Binding	Protein Coding	Q15233	52	GC0XP071255	1.4165	https://www.genecards.org/cgi-bin/carddisp.pl?gene=NONO
MIR338	MicroRNA 338	RNA Gene		20	GC17M081185	1.4165	https://www.genecards.org/cgi-bin/carddisp.pl?gene=MIR338
PRKCA	Protein Kinase C Alpha	Protein Coding	P17252	57	GC17P066302	1.41447	https://www.genecards.org/cgi-bin/carddisp.pl?gene=PRKCA
EEF1A1	Eukaryotic Translation Elongation Factor 1 Alpha 1	Protein Coding	P68104	51	GC06M081489	1.41408	https://www.genecards.org/cgi-bin/carddisp.pl?gene=EEF1A1
MIR206	MicroRNA 206	RNA Gene		23	GC06P052144	1.41408	https://www.genecards.org/cgi-bin/carddisp.pl?gene=MIR206
HCG18	HLA Complex Group 18	RNA Gene		20	GC06M080825	1.41408	https://www.genecards.org/cgi-bin/carddisp.pl?gene=HCG18
PAICS	Phosphoribosylaminoimidazole Carboxylase And Phosphoribosylaminoimidazolesuccinocarboxamide Synthase	Protein Coding	P22234	50	GC04P056410	1.40612	https://www.genecards.org/cgi-bin/carddisp.pl?gene=PAICS
IDH1-AS1	IDH1 Antisense RNA 1	RNA Gene		17	GC02P208261	1.40612	https://www.genecards.org/cgi-bin/carddisp.pl?gene=IDH1-AS1
UGCG	UDP-Glucose Ceramide Glucosyltransferase	Protein Coding	Q16739	50	GC09P111896	1.40016	https://www.genecards.org/cgi-bin/carddisp.pl?gene=UGCG
ZNF224	Zinc Finger Protein 224	Protein Coding	Q9NZL3	43	GC19P044094	1.39853	https://www.genecards.org/cgi-bin/carddisp.pl?gene=ZNF224
NR4A1	Nuclear Receptor Subfamily 4 Group A Member 1	Protein Coding	P22736	54	GC12P052022	1.39568	https://www.genecards.org/cgi-bin/carddisp.pl?gene=NR4A1
LMNB1	Lamin B1	Protein Coding	P20700	53	GC05P126776	1.39568	https://www.genecards.org/cgi-bin/carddisp.pl?gene=LMNB1
RPS7	Ribosomal Protein S7	Protein Coding	P62081	49	GC02P003575	1.39568	https://www.genecards.org/cgi-bin/carddisp.pl?gene=RPS7
MIR4458	MicroRNA 4458	RNA Gene		12	GC05P008460	1.39568	https://www.genecards.org/cgi-bin/carddisp.pl?gene=MIR4458
RIPK1	Receptor Interacting Serine/Threonine Kinase 1	Protein Coding	Q13546	56	GC06P003520	1.39095	https://www.genecards.org/cgi-bin/carddisp.pl?gene=RIPK1
PRDX6	Peroxiredoxin 6	Protein Coding	P30041	53	GC01P173477	1.39095	https://www.genecards.org/cgi-bin/carddisp.pl?gene=PRDX6
YWHAQ	Tyrosine 3-Monooxygenase/Tryptophan 5-Monooxygenase Activation Protein Theta	Protein Coding	P27348	53	GC02M009583	1.39095	https://www.genecards.org/cgi-bin/carddisp.pl?gene=YWHAQ
MIR124-1	MicroRNA 124-1	RNA Gene		22	GC08M009903	1.39095	https://www.genecards.org/cgi-bin/carddisp.pl?gene=MIR124-1
ADAMTS9-AS2	ADAMTS9 Antisense RNA 2	RNA Gene		21	GC03P064671	1.39095	https://www.genecards.org/cgi-bin/carddisp.pl?gene=ADAMTS9-AS2
GYS1	Glycogen Synthase 1	Protein Coding	P13807	56	GC19M079858	1.38215	https://www.genecards.org/cgi-bin/carddisp.pl?gene=GYS1
MYCN	MYCN Proto-Oncogene, BHLH Transcription Factor	Protein Coding	P04198	54	GC02P015951	1.38215	https://www.genecards.org/cgi-bin/carddisp.pl?gene=MYCN
BCL2	BCL2 Apoptosis Regulator	Protein Coding	P10415	58	GC18M063123	1.37928	https://www.genecards.org/cgi-bin/carddisp.pl?gene=BCL2
KDR	Kinase Insert Domain Receptor	Protein Coding	P35968	60	GC04M055078	1.37608	https://www.genecards.org/cgi-bin/carddisp.pl?gene=KDR
ALYREF	Aly/REF Export Factor	Protein Coding	Q86V81	45	GC17M081887	1.37608	https://www.genecards.org/cgi-bin/carddisp.pl?gene=ALYREF
MIR323A	MicroRNA 323a	RNA Gene		20	GC14P112730	1.37608	https://www.genecards.org/cgi-bin/carddisp.pl?gene=MIR323A
AKT2	AKT Serine/Threonine Kinase 2	Protein Coding	P31751	61	GC19M040230	1.37595	https://www.genecards.org/cgi-bin/carddisp.pl?gene=AKT2
YWHAB	Tyrosine 3-Monooxygenase/Tryptophan 5-Monooxygenase Activation Protein Beta	Protein Coding	P31946	54	GC20P044885	1.37513	https://www.genecards.org/cgi-bin/carddisp.pl?gene=YWHAB
ARID1A	AT-Rich Interaction Domain 1A	Protein Coding	O14497	52	GC01P026693	1.37513	https://www.genecards.org/cgi-bin/carddisp.pl?gene=ARID1A
SNHG9	Small Nucleolar RNA Host Gene 9	RNA Gene		20	GC16P045939	1.37513	https://www.genecards.org/cgi-bin/carddisp.pl?gene=SNHG9
SDHA	Succinate Dehydrogenase Complex Flavoprotein Subunit A	Protein Coding	P31040	55	GC05P000220	1.37509	https://www.genecards.org/cgi-bin/carddisp.pl?gene=SDHA
TRA-TGC7-1	TRNA-Ala (Anticodon TGC) 7-1	RNA Gene		10	GC06M080743	1.3732	https://www.genecards.org/cgi-bin/carddisp.pl?gene=TRA-TGC7-1
TRA-TGC5-1	TRNA-Ala (Anticodon TGC) 5-1	RNA Gene		9	GC06M028817	1.3732	https://www.genecards.org/cgi-bin/carddisp.pl?gene=TRA-TGC5-1
ENTPD5	Ectonucleoside Triphosphate Diphosphohydrolase 5 (Inactive)	Protein Coding	O75356	52	GC14M073960	1.36836	https://www.genecards.org/cgi-bin/carddisp.pl?gene=ENTPD5
PLEC	Plectin	Protein Coding	Q15149	50	GC08M146041	1.36828	https://www.genecards.org/cgi-bin/carddisp.pl?gene=PLEC
BCAR4	Breast Cancer Anti-Estrogen Resistance 4	RNA Gene		20	GC16M013167	1.36565	https://www.genecards.org/cgi-bin/carddisp.pl?gene=BCAR4
XDH	Xanthine Dehydrogenase	Protein Coding	P47989	54	GC02M031334	1.36013	https://www.genecards.org/cgi-bin/carddisp.pl?gene=XDH
ACTN1	Actinin Alpha 1	Protein Coding	P12814	56	GC14M068874	1.35857	https://www.genecards.org/cgi-bin/carddisp.pl?gene=ACTN1
PLOD2	Procollagen-Lysine,2-Oxoglutarate 5-Dioxygenase 2	Protein Coding	O00469	52	GC03M146035	1.35857	https://www.genecards.org/cgi-bin/carddisp.pl?gene=PLOD2
MAP4	Microtubule Associated Protein 4	Protein Coding	P27816	47	GC03M047850	1.35857	https://www.genecards.org/cgi-bin/carddisp.pl?gene=MAP4
CLDN6	Claudin 6	Protein Coding	P56747	46	GC16M003014	1.35857	https://www.genecards.org/cgi-bin/carddisp.pl?gene=CLDN6
FAM120A	Family With Sequence Similarity 120A	Protein Coding	Q9NZB2	45	GC09P095036	1.35857	https://www.genecards.org/cgi-bin/carddisp.pl?gene=FAM120A
RPS4X	Ribosomal Protein S4 X-Linked	Protein Coding	P62701	45	GC0XM072255	1.35857	https://www.genecards.org/cgi-bin/carddisp.pl?gene=RPS4X
MIR375	MicroRNA 375	RNA Gene		23	GC02M219001	1.35857	https://www.genecards.org/cgi-bin/carddisp.pl?gene=MIR375
MIR485	MicroRNA 485	RNA Gene		20	GC14P112750	1.35857	https://www.genecards.org/cgi-bin/carddisp.pl?gene=MIR485
HNF4A-AS1	HNF4A Antisense RNA 1	RNA Gene		16	GC20M044356	1.35857	https://www.genecards.org/cgi-bin/carddisp.pl?gene=HNF4A-AS1
CDK6	Cyclin Dependent Kinase 6	Protein Coding	Q00534	58	GC07M092604	1.35503	https://www.genecards.org/cgi-bin/carddisp.pl?gene=CDK6
IDO1	Indoleamine 2,3-Dioxygenase 1	Protein Coding	P14902	53	GC08P039891	1.35503	https://www.genecards.org/cgi-bin/carddisp.pl?gene=IDO1
TNKS	Tankyrase	Protein Coding	O95271	52	GC08P009555	1.35503	https://www.genecards.org/cgi-bin/carddisp.pl?gene=TNKS
NCOR1	Nuclear Receptor Corepressor 1	Protein Coding	O75376	50	GC17M016029	1.35503	https://www.genecards.org/cgi-bin/carddisp.pl?gene=NCOR1
ATP5F1D	ATP Synthase F1 Subunit Delta	Protein Coding	P30049	47	GC19P005610	1.35503	https://www.genecards.org/cgi-bin/carddisp.pl?gene=ATP5F1D
PDCD1	Programmed Cell Death 1	Protein Coding	Q15116	54	GC02M241849	1.35156	https://www.genecards.org/cgi-bin/carddisp.pl?gene=PDCD1
WWTR1	WW Domain Containing Transcription Regulator 1	Protein Coding	Q9GZV5	46	GC03M149517	1.35156	https://www.genecards.org/cgi-bin/carddisp.pl?gene=WWTR1
APP	Amyloid Beta Precursor Protein	Protein Coding	P05067	58	GC21M025880	1.34383	https://www.genecards.org/cgi-bin/carddisp.pl?gene=APP
NR2F1-AS1	NR2F1 Antisense RNA 1	RNA Gene		21	GC05M093265	1.34267	https://www.genecards.org/cgi-bin/carddisp.pl?gene=NR2F1-AS1
BIRC5	Baculoviral IAP Repeat Containing 5	Protein Coding	O15392	52	GC17P078214	1.34117	https://www.genecards.org/cgi-bin/carddisp.pl?gene=BIRC5
XRCC6	X-Ray Repair Cross Complementing 6	Protein Coding	P12956	52	GC22P052578	1.34117	https://www.genecards.org/cgi-bin/carddisp.pl?gene=XRCC6
IGF2BP2	Insulin Like Growth Factor 2 MRNA Binding Protein 2	Protein Coding	Q9Y6M1	51	GC03M185643	1.34117	https://www.genecards.org/cgi-bin/carddisp.pl?gene=IGF2BP2
CCT2	Chaperonin Containing TCP1 Subunit 2	Protein Coding	P78371	49	GC12P069585	1.34117	https://www.genecards.org/cgi-bin/carddisp.pl?gene=CCT2
RPL7A	Ribosomal Protein L7a	Protein Coding	P62424	48	GC09P133348	1.34117	https://www.genecards.org/cgi-bin/carddisp.pl?gene=RPL7A
MIR216A	MicroRNA 216a	RNA Gene		23	GC02M055988	1.33978	https://www.genecards.org/cgi-bin/carddisp.pl?gene=MIR216A
ADSS1	Adenylosuccinate Synthase 1	Protein Coding	Q8N142	50	GC14P112109	1.33715	https://www.genecards.org/cgi-bin/carddisp.pl?gene=ADSS1
GIT1	GIT ArfGAP 1	Protein Coding	Q9Y2X7	49	GC17M029573	1.33715	https://www.genecards.org/cgi-bin/carddisp.pl?gene=GIT1
KLF10	KLF Transcription Factor 10	Protein Coding	Q13118	48	GC08M102648	1.33715	https://www.genecards.org/cgi-bin/carddisp.pl?gene=KLF10
MR1	Major Histocompatibility Complex, Class I-Related	Protein Coding	Q95460	48	GC01P181033	1.33715	https://www.genecards.org/cgi-bin/carddisp.pl?gene=MR1
SLC25A51	Solute Carrier Family 25 Member 51	Protein Coding	Q9H1U9	42	GC09M041302	1.33715	https://www.genecards.org/cgi-bin/carddisp.pl?gene=SLC25A51
MACIR	Macrophage Immunometabolism Regulator	Protein Coding	Q96GV9	37	GC05P103259	1.33715	https://www.genecards.org/cgi-bin/carddisp.pl?gene=MACIR
MET	MET Proto-Oncogene, Receptor Tyrosine Kinase	Protein Coding	P08581	61	GC07P116672	1.32276	https://www.genecards.org/cgi-bin/carddisp.pl?gene=MET
SMARCA4	SWI/SNF Related, Matrix Associated, Actin Dependent Regulator Of Chromatin, Subfamily A, Member 4	Protein Coding	P51532	58	GC19P011131	1.32276	https://www.genecards.org/cgi-bin/carddisp.pl?gene=SMARCA4
ACTL6A	Actin Like 6A	Protein Coding	O96019	48	GC03P179562	1.32276	https://www.genecards.org/cgi-bin/carddisp.pl?gene=ACTL6A
MBNL1	Muscleblind Like Splicing Regulator 1	Protein Coding	Q9NR56	46	GC03P152243	1.32276	https://www.genecards.org/cgi-bin/carddisp.pl?gene=MBNL1
MIR409	MicroRNA 409	RNA Gene		21	GC14P112746	1.32276	https://www.genecards.org/cgi-bin/carddisp.pl?gene=MIR409
ST7-OT3	ST7 Overlapping Transcript 3	RNA Gene		19	GC07P117120	1.32276	https://www.genecards.org/cgi-bin/carddisp.pl?gene=ST7-OT3
HISLA	HIF1A Stabilizing Long Noncoding RNA	RNA Gene		17	GC14P087753	1.32276	https://www.genecards.org/cgi-bin/carddisp.pl?gene=HISLA
LINC01123	Long Intergenic Non-Protein Coding RNA 1123	RNA Gene		17	GC02P109986	1.32276	https://www.genecards.org/cgi-bin/carddisp.pl?gene=LINC01123
LNCARSR	LncRNA Regulator Of Akt Signaling Associated With HCC And RCC	RNA Gene		17	GC09M079507	1.32276	https://www.genecards.org/cgi-bin/carddisp.pl?gene=LNCARSR
COL4A2-AS1	COL4A2 Antisense RNA 1	RNA Gene		16	GC13M110502	1.32276	https://www.genecards.org/cgi-bin/carddisp.pl?gene=COL4A2-AS1
SQSTM1	Sequestosome 1	Protein Coding	Q13501	56	GC05P179806	1.32179	https://www.genecards.org/cgi-bin/carddisp.pl?gene=SQSTM1
CTBP1	C-Terminal Binding Protein 1	Protein Coding	Q13363	54	GC04M001211	1.32179	https://www.genecards.org/cgi-bin/carddisp.pl?gene=CTBP1
BANCR	BRAF-Activated Non-Protein Coding RNA	RNA Gene		17	GC09M069296	1.32038	https://www.genecards.org/cgi-bin/carddisp.pl?gene=BANCR
ZFAS1	ZNFX1 Antisense RNA 1	RNA Gene		23	GC20P049276	1.3111	https://www.genecards.org/cgi-bin/carddisp.pl?gene=ZFAS1
MIR183	MicroRNA 183	RNA Gene		21	GC07M129861	1.3111	https://www.genecards.org/cgi-bin/carddisp.pl?gene=MIR183
LINC00511	Long Intergenic Non-Protein Coding RNA 511	RNA Gene		20	GC17M072323	1.3111	https://www.genecards.org/cgi-bin/carddisp.pl?gene=LINC00511
LINC00673	Long Intergenic Non-Protein Coding RNA 673	RNA Gene		17	GC17M072290	1.3111	https://www.genecards.org/cgi-bin/carddisp.pl?gene=LINC00673
AKR1B1	Aldo-Keto Reductase Family 1 Member B	Protein Coding	P15121	53	GC07M134442	1.30776	https://www.genecards.org/cgi-bin/carddisp.pl?gene=AKR1B1
PGM1	Phosphoglucomutase 1	Protein Coding	P36871	54	GC01P063593	1.30418	https://www.genecards.org/cgi-bin/carddisp.pl?gene=PGM1
ALK	ALK Receptor Tyrosine Kinase	Protein Coding	Q9UM73	57	GC02M029190	1.30317	https://www.genecards.org/cgi-bin/carddisp.pl?gene=ALK
MARK2	Microtubule Affinity Regulating Kinase 2	Protein Coding	Q7KZI7	52	GC11P063838	1.30317	https://www.genecards.org/cgi-bin/carddisp.pl?gene=MARK2
PRPF8	Pre-MRNA Processing Factor 8	Protein Coding	Q6P2Q9	49	GC17M001650	1.30317	https://www.genecards.org/cgi-bin/carddisp.pl?gene=PRPF8
ARF4	ADP Ribosylation Factor 4	Protein Coding	P18085	48	GC03M057572	1.30317	https://www.genecards.org/cgi-bin/carddisp.pl?gene=ARF4
CAVIN1	Caveolae Associated Protein 1	Protein Coding	Q6NZI2	48	GC17M060860	1.30317	https://www.genecards.org/cgi-bin/carddisp.pl?gene=CAVIN1
SND1	Staphylococcal Nuclease And Tudor Domain Containing 1	Protein Coding	Q7KZF4	47	GC07P127652	1.30317	https://www.genecards.org/cgi-bin/carddisp.pl?gene=SND1
TSR1	TSR1 Ribosome Maturation Factor	Protein Coding	Q2NL82	46	GC17M002322	1.30317	https://www.genecards.org/cgi-bin/carddisp.pl?gene=TSR1
SEPTIN2	Septin 2	Protein Coding	Q15019	44	GC02P241316	1.30317	https://www.genecards.org/cgi-bin/carddisp.pl?gene=SEPTIN2
CDKN2B-AS1	CDKN2B Antisense RNA 1	RNA Gene		26	GC09P021994	1.30317	https://www.genecards.org/cgi-bin/carddisp.pl?gene=CDKN2B-AS1
MIR532	MicroRNA 532	RNA Gene		19	GC0XP052213	1.30317	https://www.genecards.org/cgi-bin/carddisp.pl?gene=MIR532
MIR31HG	MIR31 Host Gene	RNA Gene		22	GC09M021947	1.29592	https://www.genecards.org/cgi-bin/carddisp.pl?gene=MIR31HG
ESRRA	Estrogen Related Receptor Alpha	Protein Coding	P11474	53	GC11P064305	1.28817	https://www.genecards.org/cgi-bin/carddisp.pl?gene=ESRRA
AMPD3	Adenosine Monophosphate Deaminase 3	Protein Coding	Q01432	50	GC11P010309	1.28817	https://www.genecards.org/cgi-bin/carddisp.pl?gene=AMPD3
IRS1	Insulin Receptor Substrate 1	Protein Coding	P35568	54	GC02M226731	1.28507	https://www.genecards.org/cgi-bin/carddisp.pl?gene=IRS1
TUBA1C	Tubulin Alpha 1c	Protein Coding	Q9BQE3	48	GC12P049188	1.28211	https://www.genecards.org/cgi-bin/carddisp.pl?gene=TUBA1C
ESYT2	Extended Synaptotagmin 2	Protein Coding	A0FGR8	44	GC07M158730	1.28211	https://www.genecards.org/cgi-bin/carddisp.pl?gene=ESYT2
SKA2	Spindle And Kinetochore Associated Complex Subunit 2	Protein Coding	Q8WVK7	42	GC17M059109	1.28211	https://www.genecards.org/cgi-bin/carddisp.pl?gene=SKA2
DENND4C	DENN Domain Containing 4C	Protein Coding	Q5VZ89	39	GC09P019230	1.28211	https://www.genecards.org/cgi-bin/carddisp.pl?gene=DENND4C
DLEU1	Deleted In Lymphocytic Leukemia 1	RNA Gene	O43261	33	GC13P050286	1.28211	https://www.genecards.org/cgi-bin/carddisp.pl?gene=DLEU1
LINC01093	Long Intergenic Non-Protein Coding RNA 1093	RNA Gene		17	GC04M184893	1.28211	https://www.genecards.org/cgi-bin/carddisp.pl?gene=LINC01093
LINC02474	Long Intergenic Non-Protein Coding RNA 2474	RNA Gene		14	GC01P221968	1.28211	https://www.genecards.org/cgi-bin/carddisp.pl?gene=LINC02474
NR4A1AS	NR4A1 Antisense RNA	RNA Gene		14	GC12M052059	1.28211	https://www.genecards.org/cgi-bin/carddisp.pl?gene=NR4A1AS
JUN	Jun Proto-Oncogene, AP-1 Transcription Factor Subunit	Protein Coding	P05412	56	GC01M058780	1.2801	https://www.genecards.org/cgi-bin/carddisp.pl?gene=JUN
MCM3AP-AS1	MCM3AP Antisense RNA 1	RNA Gene		23	GC21P046445	1.2801	https://www.genecards.org/cgi-bin/carddisp.pl?gene=MCM3AP-AS1
LINC00968	Long Intergenic Non-Protein Coding RNA 968	RNA Gene		17	GC08M056499	1.2801	https://www.genecards.org/cgi-bin/carddisp.pl?gene=LINC00968
USP7	Ubiquitin Specific Peptidase 7	Protein Coding	Q93009	56	GC16M008892	1.27549	https://www.genecards.org/cgi-bin/carddisp.pl?gene=USP7
MIR3662	MicroRNA 3662	RNA Gene		14	GC06M134979	1.27549	https://www.genecards.org/cgi-bin/carddisp.pl?gene=MIR3662
HDAC4	Histone Deacetylase 4	Protein Coding	P56524	59	GC02M239048	1.27201	https://www.genecards.org/cgi-bin/carddisp.pl?gene=HDAC4
HCAR1	Hydroxycarboxylic Acid Receptor 1	Protein Coding	Q9BXC0	44	GC12M122726	1.26032	https://www.genecards.org/cgi-bin/carddisp.pl?gene=HCAR1
PIK3R1	Phosphoinositide-3-Kinase Regulatory Subunit 1	Protein Coding	P27986	58	GC05P068215	1.25975	https://www.genecards.org/cgi-bin/carddisp.pl?gene=PIK3R1
UCP3	Uncoupling Protein 3	Protein Coding	P55916	49	GC11M074000	1.25975	https://www.genecards.org/cgi-bin/carddisp.pl?gene=UCP3
PCNA	Proliferating Cell Nuclear Antigen	Protein Coding	P12004	57	GC20M005114	1.25922	https://www.genecards.org/cgi-bin/carddisp.pl?gene=PCNA
MRE11	MRE11 Homolog, Double Strand Break Repair Nuclease	Protein Coding	P49959	54	GC11M109894	1.25922	https://www.genecards.org/cgi-bin/carddisp.pl?gene=MRE11
CTNND1	Catenin Delta 1	Protein Coding	O60716	52	GC11P058312	1.25922	https://www.genecards.org/cgi-bin/carddisp.pl?gene=CTNND1
THRAP3	Thyroid Hormone Receptor Associated Protein 3	Protein Coding	Q9Y2W1	44	GC01P036224	1.25922	https://www.genecards.org/cgi-bin/carddisp.pl?gene=THRAP3
JPX	JPX Transcript, XIST Activator	RNA Gene		24	GC0XP074048	1.25922	https://www.genecards.org/cgi-bin/carddisp.pl?gene=JPX
AKT3	AKT Serine/Threonine Kinase 3	Protein Coding	Q9Y243	61	GC01M243488	1.2536	https://www.genecards.org/cgi-bin/carddisp.pl?gene=AKT3
EGLN2	Egl-9 Family Hypoxia Inducible Factor 2	Protein Coding	Q96KS0	52	GC19P083310	1.2536	https://www.genecards.org/cgi-bin/carddisp.pl?gene=EGLN2
PIK3CG	Phosphatidylinositol-4,5-Bisphosphate 3-Kinase Catalytic Subunit Gamma	Protein Coding	P48736	56	GC07P106865	1.2465	https://www.genecards.org/cgi-bin/carddisp.pl?gene=PIK3CG
MIR211	MicroRNA 211	RNA Gene		24	GC15M031065	1.24614	https://www.genecards.org/cgi-bin/carddisp.pl?gene=MIR211
PCAT1	Prostate Cancer Associated Transcript 1	RNA Gene		20	GC08P126553	1.24614	https://www.genecards.org/cgi-bin/carddisp.pl?gene=PCAT1
NR2F2-AS1	NR2F2 Antisense RNA 1	RNA Gene		19	GC15M133955	1.24614	https://www.genecards.org/cgi-bin/carddisp.pl?gene=NR2F2-AS1
MILIP	MYC Inducible LncRNA Inactivating P53	RNA Gene		14	GC17P084405	1.24614	https://www.genecards.org/cgi-bin/carddisp.pl?gene=MILIP
IDH2	Isocitrate Dehydrogenase (NADP(+)) 2	Protein Coding	P48735	59	GC15M090083	1.2445	https://www.genecards.org/cgi-bin/carddisp.pl?gene=IDH2
HSPB1	Heat Shock Protein Family B (Small) Member 1	Protein Coding	P04792	58	GC07P076302	1.2445	https://www.genecards.org/cgi-bin/carddisp.pl?gene=HSPB1
NDRG1	N-Myc Downstream Regulated 1	Protein Coding	Q92597	52	GC08M133237	1.2445	https://www.genecards.org/cgi-bin/carddisp.pl?gene=NDRG1
HMGB2	High Mobility Group Box 2	Protein Coding	P26583	49	GC04M173331	1.2445	https://www.genecards.org/cgi-bin/carddisp.pl?gene=HMGB2
HOTTIP	HOXA Distal Transcript Antisense RNA	RNA Gene		25	GC07P027198	1.2445	https://www.genecards.org/cgi-bin/carddisp.pl?gene=HOTTIP
EPO	Erythropoietin	Protein Coding	P01588	49	GC07P100720	1.24422	https://www.genecards.org/cgi-bin/carddisp.pl?gene=EPO
EGF	Epidermal Growth Factor	Protein Coding	P01133	58	GC04P109912	1.23401	https://www.genecards.org/cgi-bin/carddisp.pl?gene=EGF
ULK1	Unc-51 Like Autophagy Activating Kinase 1	Protein Coding	O75385	52	GC12P131894	1.23401	https://www.genecards.org/cgi-bin/carddisp.pl?gene=ULK1
MIR182	MicroRNA 182	RNA Gene		24	GC07M129770	1.23401	https://www.genecards.org/cgi-bin/carddisp.pl?gene=MIR182
HSPA1A	Heat Shock Protein Family A (Hsp70) Member 1A	Protein Coding	P0DMV8	53	GC06P104117	1.2339	https://www.genecards.org/cgi-bin/carddisp.pl?gene=HSPA1A
LTF	Lactotransferrin	Protein Coding	P02788	52	GC03M046435	1.2339	https://www.genecards.org/cgi-bin/carddisp.pl?gene=LTF
PPIA	Peptidylprolyl Isomerase A	Protein Coding	P62937	52	GC07P044811	1.2339	https://www.genecards.org/cgi-bin/carddisp.pl?gene=PPIA
KIF2A	Kinesin Family Member 2A	Protein Coding	O00139	50	GC05P062306	1.2339	https://www.genecards.org/cgi-bin/carddisp.pl?gene=KIF2A
DSG1	Desmoglein 1	Protein Coding	Q02413	49	GC18P031318	1.2339	https://www.genecards.org/cgi-bin/carddisp.pl?gene=DSG1
NACC1	Nucleus Accumbens Associated 1	Protein Coding	Q96RE7	47	GC19P082679	1.2339	https://www.genecards.org/cgi-bin/carddisp.pl?gene=NACC1
SDCBP	Syndecan Binding Protein	Protein Coding	O00560	47	GC08P058539	1.2339	https://www.genecards.org/cgi-bin/carddisp.pl?gene=SDCBP
DSC1	Desmocollin 1	Protein Coding	Q08554	46	GC18M031129	1.2339	https://www.genecards.org/cgi-bin/carddisp.pl?gene=DSC1
DDX24	DEAD-Box Helicase 24	Protein Coding	Q9GZR7	45	GC14M094048	1.2339	https://www.genecards.org/cgi-bin/carddisp.pl?gene=DDX24
H2AC14	H2A Clustered Histone 14	Protein Coding	Q99878	39	GC06M080671	1.2339	https://www.genecards.org/cgi-bin/carddisp.pl?gene=H2AC14
MIR125B2	MicroRNA 125b-2	RNA Gene		24	GC21P016590	1.2339	https://www.genecards.org/cgi-bin/carddisp.pl?gene=MIR125B2
MIR33A	MicroRNA 33a	RNA Gene		22	GC22P041900	1.2339	https://www.genecards.org/cgi-bin/carddisp.pl?gene=MIR33A
LINC00689	Long Intergenic Non-Protein Coding RNA 689	RNA Gene		20	GC07P159006	1.2339	https://www.genecards.org/cgi-bin/carddisp.pl?gene=LINC00689
HIF1A-AS3	HIF1A Antisense RNA 3	RNA Gene		15	GC14M061709	1.2339	https://www.genecards.org/cgi-bin/carddisp.pl?gene=HIF1A-AS3
MIR7-1	MicroRNA 7-1	RNA Gene		19	GC09M102851	1.23127	https://www.genecards.org/cgi-bin/carddisp.pl?gene=MIR7-1
MIR519D	MicroRNA 519d	RNA Gene		20	GC19P053713	1.22774	https://www.genecards.org/cgi-bin/carddisp.pl?gene=MIR519D
TTN-AS1	TTN Antisense RNA 1	RNA Gene		19	GC02P178521	1.22774	https://www.genecards.org/cgi-bin/carddisp.pl?gene=TTN-AS1
DDX11-AS1	DDX11 Antisense RNA 1	RNA Gene		17	GC12M031020	1.2227	https://www.genecards.org/cgi-bin/carddisp.pl?gene=DDX11-AS1
SLC25A13	Solute Carrier Family 25 Member 13	Protein Coding	Q9UJS0	53	GC07M096120	1.22236	https://www.genecards.org/cgi-bin/carddisp.pl?gene=SLC25A13
TUBB	Tubulin Beta Class I	Protein Coding	P07437	56	GC06P104078	1.21718	https://www.genecards.org/cgi-bin/carddisp.pl?gene=TUBB
RPS6	Ribosomal Protein S6	Protein Coding	P62753	50	GC09M019375	1.21718	https://www.genecards.org/cgi-bin/carddisp.pl?gene=RPS6
MIR7-3	MicroRNA 7-3	RNA Gene		21	GC19P004770	1.21718	https://www.genecards.org/cgi-bin/carddisp.pl?gene=MIR7-3
MIR7-2	MicroRNA 7-2	RNA Gene		20	GC15P088611	1.21718	https://www.genecards.org/cgi-bin/carddisp.pl?gene=MIR7-2
RNA18SN1	RNA, 18S Ribosomal N1	RNA Gene		8	GC21P014990	1.21718	https://www.genecards.org/cgi-bin/carddisp.pl?gene=RNA18SN1
HRAS	HRas Proto-Oncogene, GTPase	Protein Coding	P01112	59	GC11M007933	1.21296	https://www.genecards.org/cgi-bin/carddisp.pl?gene=HRAS
CPT1A	Carnitine Palmitoyltransferase 1A	Protein Coding	P50416	54	GC11M068754	1.21054	https://www.genecards.org/cgi-bin/carddisp.pl?gene=CPT1A
IRS2	Insulin Receptor Substrate 2	Protein Coding	Q9Y4H2	51	GC13M109752	1.21054	https://www.genecards.org/cgi-bin/carddisp.pl?gene=IRS2
LINC01234	Long Intergenic Non-Protein Coding RNA 1234	RNA Gene		19	GC12M113584	1.20814	https://www.genecards.org/cgi-bin/carddisp.pl?gene=LINC01234
IVNS1ABP	Influenza Virus NS1A Binding Protein	Protein Coding	Q9Y6Y0	49	GC01M185307	1.20516	https://www.genecards.org/cgi-bin/carddisp.pl?gene=IVNS1ABP
SSRP1	Structure Specific Recognition Protein 1	Protein Coding	Q08945	47	GC11M108936	1.20516	https://www.genecards.org/cgi-bin/carddisp.pl?gene=SSRP1
DCD	Dermcidin	Protein Coding	P81605	44	GC12M054644	1.20516	https://www.genecards.org/cgi-bin/carddisp.pl?gene=DCD
EFHD2	EF-Hand Domain Family Member D2	Protein Coding	Q96C19	44	GC01P015409	1.20516	https://www.genecards.org/cgi-bin/carddisp.pl?gene=EFHD2
YBX1	Y-Box Binding Protein 1	Protein Coding	P67809	47	GC01P042682	1.20258	https://www.genecards.org/cgi-bin/carddisp.pl?gene=YBX1
PLK1	Polo Like Kinase 1	Protein Coding	P53350	58	GC16P046733	1.19213	https://www.genecards.org/cgi-bin/carddisp.pl?gene=PLK1
LMNA	Lamin A/C	Protein Coding	P02545	57	GC01P156082	1.19213	https://www.genecards.org/cgi-bin/carddisp.pl?gene=LMNA
SPHK1	Sphingosine Kinase 1	Protein Coding	Q9NYA1	52	GC17P076376	1.19213	https://www.genecards.org/cgi-bin/carddisp.pl?gene=SPHK1
PPARGC1B	PPARG Coactivator 1 Beta	Protein Coding	Q86YN6	42	GC05P149730	1.19006	https://www.genecards.org/cgi-bin/carddisp.pl?gene=PPARGC1B
LGALS3	Galectin 3	Protein Coding	P17931	52	GC14P055124	1.18709	https://www.genecards.org/cgi-bin/carddisp.pl?gene=LGALS3
LINC00941	Long Intergenic Non-Protein Coding RNA 941	RNA Gene		18	GC12P030757	1.18709	https://www.genecards.org/cgi-bin/carddisp.pl?gene=LINC00941
ENSG00000285517	Long Intergenic Non-Protein Coding RNA 941	Uncategorized		7	GC12P030796	1.18709	https://www.genecards.org/cgi-bin/carddisp.pl?gene=ENSG00000285517
SHMT2	Serine Hydroxymethyltransferase 2	Protein Coding	P34897	52	GC12P057229	1.17254	https://www.genecards.org/cgi-bin/carddisp.pl?gene=SHMT2
RPL6	Ribosomal Protein L6	Protein Coding	Q02878	45	GC12M112320	1.17159	https://www.genecards.org/cgi-bin/carddisp.pl?gene=RPL6
SLC16A3	Solute Carrier Family 16 Member 3	Protein Coding	O15427	50	GC17P082217	1.17157	https://www.genecards.org/cgi-bin/carddisp.pl?gene=SLC16A3
CDH2	Cadherin 2	Protein Coding	P19022	58	GC18M030290	1.17106	https://www.genecards.org/cgi-bin/carddisp.pl?gene=CDH2
BIN1	Bridging Integrator 1	Protein Coding	O00499	53	GC02M127048	1.17106	https://www.genecards.org/cgi-bin/carddisp.pl?gene=BIN1
MIR135B	MicroRNA 135b	RNA Gene		24	GC01M205448	1.17106	https://www.genecards.org/cgi-bin/carddisp.pl?gene=MIR135B
LINC00671	Long Intergenic Non-Protein Coding RNA 671	RNA Gene		20	GC17M060877	1.17106	https://www.genecards.org/cgi-bin/carddisp.pl?gene=LINC00671
LIPE	Lipase E, Hormone Sensitive Type	Protein Coding	Q05469	54	GC19M042401	1.16954	https://www.genecards.org/cgi-bin/carddisp.pl?gene=LIPE
CHKA	Choline Kinase Alpha	Protein Coding	P35790	50	GC11M068052	1.16474	https://www.genecards.org/cgi-bin/carddisp.pl?gene=CHKA
DLEU7-AS1	DLEU7 Antisense RNA 1	RNA Gene		20	GC13P050287	1.1642	https://www.genecards.org/cgi-bin/carddisp.pl?gene=DLEU7-AS1
NOS2	Nitric Oxide Synthase 2	Protein Coding	P35228	56	GC17M027756	1.15503	https://www.genecards.org/cgi-bin/carddisp.pl?gene=NOS2
KL	Klotho	Protein Coding	Q9UEF7	54	GC13P033016	1.15503	https://www.genecards.org/cgi-bin/carddisp.pl?gene=KL
MIR378A	MicroRNA 378a	RNA Gene		24	GC05P149732	1.15503	https://www.genecards.org/cgi-bin/carddisp.pl?gene=MIR378A
FAS	Fas Cell Surface Death Receptor	Protein Coding	P25445	57	GC10P098532	1.15149	https://www.genecards.org/cgi-bin/carddisp.pl?gene=FAS
ACTB	Actin Beta	Protein Coding	P60709	56	GC07M005527	1.15149	https://www.genecards.org/cgi-bin/carddisp.pl?gene=ACTB
MYH9	Myosin Heavy Chain 9	Protein Coding	P35579	54	GC22M036281	1.15149	https://www.genecards.org/cgi-bin/carddisp.pl?gene=MYH9
PHB2	Prohibitin 2	Protein Coding	Q99623	49	GC12M006965	1.15149	https://www.genecards.org/cgi-bin/carddisp.pl?gene=PHB2
DLGAP1-AS2	DLGAP1 Antisense RNA 2	RNA Gene		19	GC18P003610	1.13887	https://www.genecards.org/cgi-bin/carddisp.pl?gene=DLGAP1-AS2
YWHAE	Tyrosine 3-Monooxygenase/Tryptophan 5-Monooxygenase Activation Protein Epsilon	Protein Coding	P62258	56	GC17M013155	1.13762	https://www.genecards.org/cgi-bin/carddisp.pl?gene=YWHAE
CXCL1	C-X-C Motif Chemokine Ligand 1	Protein Coding	P09341	49	GC04P073869	1.13762	https://www.genecards.org/cgi-bin/carddisp.pl?gene=CXCL1
HNRNPF	Heterogeneous Nuclear Ribonucleoprotein F	Protein Coding	P52597	47	GC10M043385	1.13762	https://www.genecards.org/cgi-bin/carddisp.pl?gene=HNRNPF
STC1	Stanniocalcin 1	Protein Coding	P52823	47	GC08M023841	1.13762	https://www.genecards.org/cgi-bin/carddisp.pl?gene=STC1
HOXA11-AS	HOXA11 Antisense RNA	RNA Gene		24	GC07P027184	1.13624	https://www.genecards.org/cgi-bin/carddisp.pl?gene=HOXA11-AS
CDCA3	Cell Division Cycle Associated 3	Protein Coding	Q99618	44	GC12M006844	1.136	https://www.genecards.org/cgi-bin/carddisp.pl?gene=CDCA3
KDM1A	Lysine Demethylase 1A	Protein Coding	O60341	56	GC01P023019	1.12859	https://www.genecards.org/cgi-bin/carddisp.pl?gene=KDM1A
MCM7	Minichromosome Maintenance Complex Component 7	Protein Coding	P33993	53	GC07M100092	1.12859	https://www.genecards.org/cgi-bin/carddisp.pl?gene=MCM7
KDM2B	Lysine Demethylase 2B	Protein Coding	Q8NHM5	50	GC12M122855	1.12859	https://www.genecards.org/cgi-bin/carddisp.pl?gene=KDM2B
BAX	BCL2 Associated X, Apoptosis Regulator	Protein Coding	Q07812	57	GC19P048954	1.11922	https://www.genecards.org/cgi-bin/carddisp.pl?gene=BAX
NF2	NF2, Moesin-Ezrin-Radixin Like (MERLIN) Tumor Suppressor	Protein Coding	P35240	56	GC22P029603	1.11922	https://www.genecards.org/cgi-bin/carddisp.pl?gene=NF2
PIM1	Pim-1 Proto-Oncogene, Serine/Threonine Kinase	Protein Coding	P11309	56	GC06P104249	1.11922	https://www.genecards.org/cgi-bin/carddisp.pl?gene=PIM1
PNP	Purine Nucleoside Phosphorylase	Protein Coding	P00491	56	GC14P038215	1.11922	https://www.genecards.org/cgi-bin/carddisp.pl?gene=PNP
PRDX1	Peroxiredoxin 1	Protein Coding	Q06830	56	GC01M045622	1.11922	https://www.genecards.org/cgi-bin/carddisp.pl?gene=PRDX1
SFN	Stratifin	Protein Coding	P31947	53	GC01P029478	1.11922	https://www.genecards.org/cgi-bin/carddisp.pl?gene=SFN
TCF7L2	Transcription Factor 7 Like 2	Protein Coding	Q9NQB0	53	GC10P112950	1.11922	https://www.genecards.org/cgi-bin/carddisp.pl?gene=TCF7L2
YWHAH	Tyrosine 3-Monooxygenase/Tryptophan 5-Monooxygenase Activation Protein Eta	Protein Coding	Q04917	53	GC22P031944	1.11922	https://www.genecards.org/cgi-bin/carddisp.pl?gene=YWHAH
CCT5	Chaperonin Containing TCP1 Subunit 5	Protein Coding	P48643	52	GC05P010236	1.11922	https://www.genecards.org/cgi-bin/carddisp.pl?gene=CCT5
RTN4	Reticulon 4	Protein Coding	Q9NQC3	52	GC02M054934	1.11922	https://www.genecards.org/cgi-bin/carddisp.pl?gene=RTN4
UBA2	Ubiquitin Like Modifier Activating Enzyme 2	Protein Coding	Q9UBT2	51	GC19P034428	1.11922	https://www.genecards.org/cgi-bin/carddisp.pl?gene=UBA2
PRL	Prolactin	Protein Coding	P01236	50	GC06M022287	1.11922	https://www.genecards.org/cgi-bin/carddisp.pl?gene=PRL
LHPP	Phospholysine Phosphohistidine Inorganic Pyrophosphate Phosphatase	Protein Coding	Q9H008	43	GC10P124461	1.11922	https://www.genecards.org/cgi-bin/carddisp.pl?gene=LHPP
MIR432	MicroRNA 432	RNA Gene		21	GC14P112024	1.11922	https://www.genecards.org/cgi-bin/carddisp.pl?gene=MIR432
VTRNA1-1	Vault RNA 1-1	RNA Gene		17	GC05P148619	1.11922	https://www.genecards.org/cgi-bin/carddisp.pl?gene=VTRNA1-1
MIR1244-1	MicroRNA 1244-1	RNA Gene		15	GC02P231713	1.11922	https://www.genecards.org/cgi-bin/carddisp.pl?gene=MIR1244-1
ATP6V1E1	ATPase H+ Transporting V1 Subunit E1	Protein Coding	P36543	53	GC22M017592	1.11013	https://www.genecards.org/cgi-bin/carddisp.pl?gene=ATP6V1E1
MIR365B	MicroRNA 365b	RNA Gene		16	GC17P076485	1.11013	https://www.genecards.org/cgi-bin/carddisp.pl?gene=MIR365B
GLUD1	Glutamate Dehydrogenase 1	Protein Coding	P00367	57	GC10M087050	1.10396	https://www.genecards.org/cgi-bin/carddisp.pl?gene=GLUD1
YY1	YY1 Transcription Factor	Protein Coding	P25490	55	GC14P100238	1.10327	https://www.genecards.org/cgi-bin/carddisp.pl?gene=YY1
CFL1	Cofilin 1	Protein Coding	P23528	53	GC11M065823	1.10327	https://www.genecards.org/cgi-bin/carddisp.pl?gene=CFL1
RNU6-1	RNA, U6 Small Nuclear 1	RNA Gene		20	GC15M067839	1.10327	https://www.genecards.org/cgi-bin/carddisp.pl?gene=RNU6-1
RNU6-2	RNA, U6 Small Nuclear 2	RNA Gene		17	GC19P005590	1.10327	https://www.genecards.org/cgi-bin/carddisp.pl?gene=RNU6-2
RNU6-9	RNA, U6 Small Nuclear 9	RNA Gene		14	GC19P005584	1.10327	https://www.genecards.org/cgi-bin/carddisp.pl?gene=RNU6-9
MDM2	MDM2 Proto-Oncogene	Protein Coding	Q00987	60	GC12P068808	1.09963	https://www.genecards.org/cgi-bin/carddisp.pl?gene=MDM2
APOE	Apolipoprotein E	Protein Coding	P02649	57	GC19P083472	1.09963	https://www.genecards.org/cgi-bin/carddisp.pl?gene=APOE
HDAC3	Histone Deacetylase 3	Protein Coding	O15379	56	GC05M141620	1.09963	https://www.genecards.org/cgi-bin/carddisp.pl?gene=HDAC3
HMGB1	High Mobility Group Box 1	Protein Coding	P09429	55	GC13M030456	1.09963	https://www.genecards.org/cgi-bin/carddisp.pl?gene=HMGB1
SLC4A1	Solute Carrier Family 4 Member 1 (Diego Blood Group)	Protein Coding	P02730	55	GC17M060986	1.09963	https://www.genecards.org/cgi-bin/carddisp.pl?gene=SLC4A1
HMGA1	High Mobility Group AT-Hook 1	Protein Coding	P17096	53	GC06P104203	1.09963	https://www.genecards.org/cgi-bin/carddisp.pl?gene=HMGA1
LATS2	Large Tumor Suppressor Kinase 2	Protein Coding	Q9NRM7	52	GC13M020973	1.09963	https://www.genecards.org/cgi-bin/carddisp.pl?gene=LATS2
SIK2	Salt Inducible Kinase 2	Protein Coding	Q9H0K1	52	GC11P112129	1.09963	https://www.genecards.org/cgi-bin/carddisp.pl?gene=SIK2
LATS1	Large Tumor Suppressor Kinase 1	Protein Coding	O95835	51	GC06M149658	1.09963	https://www.genecards.org/cgi-bin/carddisp.pl?gene=LATS1
MB	Myoglobin	Protein Coding	P02144	51	GC22M035606	1.09963	https://www.genecards.org/cgi-bin/carddisp.pl?gene=MB
PTPN14	Protein Tyrosine Phosphatase Non-Receptor Type 14	Protein Coding	Q15678	50	GC01M214348	1.09963	https://www.genecards.org/cgi-bin/carddisp.pl?gene=PTPN14
HSPA4	Heat Shock Protein Family A (Hsp70) Member 4	Protein Coding	P34932	49	GC05P133062	1.09963	https://www.genecards.org/cgi-bin/carddisp.pl?gene=HSPA4
KDM3A	Lysine Demethylase 3A	Protein Coding	Q9Y4C1	49	GC02P086440	1.09963	https://www.genecards.org/cgi-bin/carddisp.pl?gene=KDM3A
RPN2	Ribophorin II	Protein Coding	P04844	49	GC20P037178	1.09963	https://www.genecards.org/cgi-bin/carddisp.pl?gene=RPN2
TP53BP2	Tumor Protein P53 Binding Protein 2	Protein Coding	Q13625	47	GC01M223779	1.09963	https://www.genecards.org/cgi-bin/carddisp.pl?gene=TP53BP2
WDR1	WD Repeat Domain 1	Protein Coding	O75083	47	GC04M010073	1.09963	https://www.genecards.org/cgi-bin/carddisp.pl?gene=WDR1
BZW1	Basic Leucine Zipper And W2 Domains 1	Protein Coding	Q7L1Q6	43	GC02P200810	1.09963	https://www.genecards.org/cgi-bin/carddisp.pl?gene=BZW1
LAMTOR5	Late Endosomal/Lysosomal Adaptor, MAPK And MTOR Activator 5	Protein Coding	O43504	42	GC01M110401	1.09963	https://www.genecards.org/cgi-bin/carddisp.pl?gene=LAMTOR5
TRIM59	Tripartite Motif Containing 59	Protein Coding	Q8IWR1	41	GC03M160432	1.09963	https://www.genecards.org/cgi-bin/carddisp.pl?gene=TRIM59
MIR17HG	MiR-17-92a-1 Cluster Host Gene	RNA Gene	Q75NE6	29	GC13P091347	1.09963	https://www.genecards.org/cgi-bin/carddisp.pl?gene=MIR17HG
LINC00473	Long Intergenic Non-Protein Coding RNA 473	RNA Gene	A8K010	25	GC06M165328	1.09963	https://www.genecards.org/cgi-bin/carddisp.pl?gene=LINC00473
MIR199A1	MicroRNA 199a-1	RNA Gene		22	GC19M010817	1.09963	https://www.genecards.org/cgi-bin/carddisp.pl?gene=MIR199A1
MIR495	MicroRNA 495	RNA Gene		19	GC14P112756	1.09963	https://www.genecards.org/cgi-bin/carddisp.pl?gene=MIR495
HMGA2	High Mobility Group AT-Hook 2	Protein Coding	P52926	50	GC12P065824	1.09238	https://www.genecards.org/cgi-bin/carddisp.pl?gene=HMGA2
LINC00342	Long Intergenic Non-Protein Coding RNA 342	RNA Gene		20	GC02M095807	1.08169	https://www.genecards.org/cgi-bin/carddisp.pl?gene=LINC00342
APPAT	Atherosclerotic Plaque Pathogenesis Associated Transcript	RNA Gene		15	GC02M099710	1.08169	https://www.genecards.org/cgi-bin/carddisp.pl?gene=APPAT
ENSG00000277701	Novel Transcript	Uncategorized		6	GC02P097281	1.08169	https://www.genecards.org/cgi-bin/carddisp.pl?gene=ENSG00000277701
LOC100506076	Uncharacterized LOC100506076	RNA Gene		6	GC02P097312	1.08169	https://www.genecards.org/cgi-bin/carddisp.pl?gene=LOC100506076
ATM	ATM Serine/Threonine Kinase	Protein Coding	Q13315	60	GC11P108222	1.07857	https://www.genecards.org/cgi-bin/carddisp.pl?gene=ATM
WNT5A	Wnt Family Member 5A	Protein Coding	P41221	58	GC03M055465	1.07857	https://www.genecards.org/cgi-bin/carddisp.pl?gene=WNT5A
ITGB1	Integrin Subunit Beta 1	Protein Coding	P05556	57	GC10M034478	1.07857	https://www.genecards.org/cgi-bin/carddisp.pl?gene=ITGB1
NEK2	NIMA Related Kinase 2	Protein Coding	P51955	57	GC01M211658	1.07857	https://www.genecards.org/cgi-bin/carddisp.pl?gene=NEK2
TUBA1A	Tubulin Alpha 1a	Protein Coding	Q71U36	56	GC12M049184	1.07857	https://www.genecards.org/cgi-bin/carddisp.pl?gene=TUBA1A
NLRP3	NLR Family Pyrin Domain Containing 3	Protein Coding	Q96P20	55	GC01P247415	1.07857	https://www.genecards.org/cgi-bin/carddisp.pl?gene=NLRP3
CDC25A	Cell Division Cycle 25A	Protein Coding	P30304	54	GC03M048245	1.07857	https://www.genecards.org/cgi-bin/carddisp.pl?gene=CDC25A
FOXP3	Forkhead Box P3	Protein Coding	Q9BZS1	54	GC0XM049250	1.07857	https://www.genecards.org/cgi-bin/carddisp.pl?gene=FOXP3
ADORA1	Adenosine A1 Receptor	Protein Coding	P30542	53	GC01P203090	1.07857	https://www.genecards.org/cgi-bin/carddisp.pl?gene=ADORA1
BECN1	Beclin 1	Protein Coding	Q14457	53	GC17M042810	1.07857	https://www.genecards.org/cgi-bin/carddisp.pl?gene=BECN1
AKR1A1	Aldo-Keto Reductase Family 1 Member A1	Protein Coding	P14550	52	GC01P045550	1.07857	https://www.genecards.org/cgi-bin/carddisp.pl?gene=AKR1A1
ZYX	Zyxin	Protein Coding	Q15942	52	GC07P143381	1.07857	https://www.genecards.org/cgi-bin/carddisp.pl?gene=ZYX
CFLAR	CASP8 And FADD Like Apoptosis Regulator	Protein Coding	O15519	51	GC02P201341	1.07857	https://www.genecards.org/cgi-bin/carddisp.pl?gene=CFLAR
IRF4	Interferon Regulatory Factor 4	Protein Coding	Q15306	50	GC06P000391	1.07857	https://www.genecards.org/cgi-bin/carddisp.pl?gene=IRF4
UBC	Ubiquitin C	Protein Coding	P0CG48	50	GC12M124911	1.07857	https://www.genecards.org/cgi-bin/carddisp.pl?gene=UBC
KPNA1	Karyopherin Subunit Alpha 1	Protein Coding	P52294	49	GC03M122421	1.07857	https://www.genecards.org/cgi-bin/carddisp.pl?gene=KPNA1
MATR3	Matrin 3	Protein Coding	P43243	49	GC05P139274	1.07857	https://www.genecards.org/cgi-bin/carddisp.pl?gene=MATR3
UBE4B	Ubiquitination Factor E4B	Protein Coding	O95155	49	GC01P010032	1.07857	https://www.genecards.org/cgi-bin/carddisp.pl?gene=UBE4B
KISS1	KiSS-1 Metastasis Suppressor	Protein Coding	Q15726	47	GC01M204190	1.07857	https://www.genecards.org/cgi-bin/carddisp.pl?gene=KISS1
UBR5	Ubiquitin Protein Ligase E3 Component N-Recognin 5	Protein Coding	O95071	47	GC08M102252	1.07857	https://www.genecards.org/cgi-bin/carddisp.pl?gene=UBR5
HSPB2	Heat Shock Protein Family B (Small) Member 2	Protein Coding	Q16082	46	GC11P112151	1.07857	https://www.genecards.org/cgi-bin/carddisp.pl?gene=HSPB2
HOXA9	Homeobox A9	Protein Coding	P31269	45	GC07M027162	1.07857	https://www.genecards.org/cgi-bin/carddisp.pl?gene=HOXA9
RRBP1	Ribosome Binding Protein 1	Protein Coding	Q9P2E9	45	GC20M017613	1.07857	https://www.genecards.org/cgi-bin/carddisp.pl?gene=RRBP1
MIR3187	MicroRNA 3187	RNA Gene		16	GC19P000813	1.07857	https://www.genecards.org/cgi-bin/carddisp.pl?gene=MIR3187
KPNA2	Karyopherin Subunit Alpha 2	Protein Coding	P52292	52	GC17P068035	1.07656	https://www.genecards.org/cgi-bin/carddisp.pl?gene=KPNA2
CXCL8	C-X-C Motif Chemokine Ligand 8	Protein Coding	P10145	50	GC04P073740	1.07656	https://www.genecards.org/cgi-bin/carddisp.pl?gene=CXCL8
MIR138-1	MicroRNA 138-1	RNA Gene		23	GC03P044115	1.07656	https://www.genecards.org/cgi-bin/carddisp.pl?gene=MIR138-1
MIR9-1	MicroRNA 9-1	RNA Gene		23	GC01M156420	1.07656	https://www.genecards.org/cgi-bin/carddisp.pl?gene=MIR9-1
MIR199B	MicroRNA 199b	RNA Gene		22	GC09M128244	1.07656	https://www.genecards.org/cgi-bin/carddisp.pl?gene=MIR199B
MIR30A	MicroRNA 30a	RNA Gene		22	GC06M071403	1.07656	https://www.genecards.org/cgi-bin/carddisp.pl?gene=MIR30A
LINC00963	Long Intergenic Non-Protein Coding RNA 963	RNA Gene		18	GC09P130154	1.07656	https://www.genecards.org/cgi-bin/carddisp.pl?gene=LINC00963
NME2	NME/NM23 Nucleoside Diphosphate Kinase 2	Protein Coding	P22392	52	GC17P051165	1.07453	https://www.genecards.org/cgi-bin/carddisp.pl?gene=NME2
OIP5-AS1	OIP5 Antisense RNA 1	RNA Gene		21	GC15P053783	1.06651	https://www.genecards.org/cgi-bin/carddisp.pl?gene=OIP5-AS1
TMPO-AS1	TMPO Antisense RNA 1	RNA Gene		17	GC12M098512	1.06651	https://www.genecards.org/cgi-bin/carddisp.pl?gene=TMPO-AS1
TRPC5	Transient Receptor Potential Cation Channel Subfamily C Member 5	Protein Coding	Q9UL62	47	GC0XM111774	1.06001	https://www.genecards.org/cgi-bin/carddisp.pl?gene=TRPC5
PGAM5	PGAM Family Member 5, Mitochondrial Serine/Threonine Protein Phosphatase	Protein Coding	Q96HS1	42	GC12P132710	1.06001	https://www.genecards.org/cgi-bin/carddisp.pl?gene=PGAM5
DGCR5	DiGeorge Syndrome Critical Region Gene 5	RNA Gene		24	GC22P051756	1.06001	https://www.genecards.org/cgi-bin/carddisp.pl?gene=DGCR5
PWAR1	Prader Willi/Angelman Region RNA 1	RNA Gene		17	GC15P025135	1.06001	https://www.genecards.org/cgi-bin/carddisp.pl?gene=PWAR1
FILNC1	FOXO Induced Long Non-Coding RNA 1	RNA Gene		16	GC06P139677	1.06001	https://www.genecards.org/cgi-bin/carddisp.pl?gene=FILNC1
SMAD3	SMAD Family Member 3	Protein Coding	P84022	60	GC15P067063	1.05568	https://www.genecards.org/cgi-bin/carddisp.pl?gene=SMAD3
CDK2	Cyclin Dependent Kinase 2	Protein Coding	P24941	58	GC12P055966	1.05568	https://www.genecards.org/cgi-bin/carddisp.pl?gene=CDK2
PRKCE	Protein Kinase C Epsilon	Protein Coding	Q02156	55	GC02P045651	1.05568	https://www.genecards.org/cgi-bin/carddisp.pl?gene=PRKCE
FTO	FTO Alpha-Ketoglutarate Dependent Dioxygenase	Protein Coding	Q9C0B1	54	GC16P053949	1.05568	https://www.genecards.org/cgi-bin/carddisp.pl?gene=FTO
RIGI	RNA Sensor RIG-I	Protein Coding	O95786	54	GC09M032480	1.05568	https://www.genecards.org/cgi-bin/carddisp.pl?gene=RIGI
CEBPA	CCAAT Enhancer Binding Protein Alpha	Protein Coding	P49715	53	GC19M033299	1.05568	https://www.genecards.org/cgi-bin/carddisp.pl?gene=CEBPA
EZR	Ezrin	Protein Coding	P15311	53	GC06M158765	1.05568	https://www.genecards.org/cgi-bin/carddisp.pl?gene=EZR
SKP1	S-Phase Kinase Associated Protein 1	Protein Coding	P63208	50	GC05M134148	1.05568	https://www.genecards.org/cgi-bin/carddisp.pl?gene=SKP1
P4HA1	Prolyl 4-Hydroxylase Subunit Alpha 1	Protein Coding	P13674	49	GC10M073007	1.05568	https://www.genecards.org/cgi-bin/carddisp.pl?gene=P4HA1
FABP5	Fatty Acid Binding Protein 5	Protein Coding	Q01469	48	GC08P081282	1.05568	https://www.genecards.org/cgi-bin/carddisp.pl?gene=FABP5
PTTG1	PTTG1 Regulator Of Sister Chromatid Separation, Securin	Protein Coding	O95997	48	GC05P160422	1.05568	https://www.genecards.org/cgi-bin/carddisp.pl?gene=PTTG1
SLC25A6	Solute Carrier Family 25 Member 6	Protein Coding	P12236	48	GC0XM001386	1.05568	https://www.genecards.org/cgi-bin/carddisp.pl?gene=SLC25A6
TOP1MT	DNA Topoisomerase I Mitochondrial	Protein Coding	Q969P6	48	GC08M143304	1.05568	https://www.genecards.org/cgi-bin/carddisp.pl?gene=TOP1MT
H2AZ1	H2A.Z Variant Histone 1	Protein Coding	P0C0S5	47	GC04M099949	1.05568	https://www.genecards.org/cgi-bin/carddisp.pl?gene=H2AZ1
H4C1	H4 Clustered Histone 1	Protein Coding	P62805	42	GC06P103887	1.05568	https://www.genecards.org/cgi-bin/carddisp.pl?gene=H4C1
OTUB2	OTU Deubiquitinase, Ubiquitin Aldehyde Binding 2	Protein Coding	Q96DC9	42	GC14P094023	1.05568	https://www.genecards.org/cgi-bin/carddisp.pl?gene=OTUB2
H2BC3	H2B Clustered Histone 3	Protein Coding	P33778	41	GC06M080532	1.05568	https://www.genecards.org/cgi-bin/carddisp.pl?gene=H2BC3
MT-CO2	Mitochondrially Encoded Cytochrome C Oxidase II	Protein Coding	P00403	40	GCMTP007587	1.05568	https://www.genecards.org/cgi-bin/carddisp.pl?gene=MT-CO2
MIR200B	MicroRNA 200b	RNA Gene		24	GC01P001167	1.05568	https://www.genecards.org/cgi-bin/carddisp.pl?gene=MIR200B
PCAT19	Prostate Cancer Associated Transcript 19	RNA Gene		19	GC19M081178	1.05568	https://www.genecards.org/cgi-bin/carddisp.pl?gene=PCAT19
MIR20B	MicroRNA 20b	RNA Gene		17	GC0XM134377	1.05568	https://www.genecards.org/cgi-bin/carddisp.pl?gene=MIR20B
OA985516		RNA Gene		4	GC01M156492	1.05568	https://www.genecards.org/cgi-bin/carddisp.pl?gene=OA985516
IGF2	Insulin Like Growth Factor 2	Protein Coding	P01344	56	GC11M008042	1.05567	https://www.genecards.org/cgi-bin/carddisp.pl?gene=IGF2
BICDL3P	BICD Family Like 3, Pseudogene	RNA Gene		20	GC07P079764	1.0507	https://www.genecards.org/cgi-bin/carddisp.pl?gene=BICDL3P
NRAD1	Non-Coding RNA In The Aldehyde Dehydrogenase 1A Pathway	RNA Gene		17	GC13P043910	1.0507	https://www.genecards.org/cgi-bin/carddisp.pl?gene=NRAD1
VCP	Valosin Containing Protein	Protein Coding	P55072	56	GC09M035056	1.0426	https://www.genecards.org/cgi-bin/carddisp.pl?gene=VCP
PDPK1	3-Phosphoinositide Dependent Protein Kinase 1	Protein Coding	O15530	55	GC16P002537	1.0426	https://www.genecards.org/cgi-bin/carddisp.pl?gene=PDPK1
PARK7	Parkinsonism Associated Deglycase	Protein Coding	Q99497	54	GC01P008210	1.0426	https://www.genecards.org/cgi-bin/carddisp.pl?gene=PARK7
EPRS1	Glutamyl-Prolyl-TRNA Synthetase 1	Protein Coding	P07814	50	GC01M219969	1.0426	https://www.genecards.org/cgi-bin/carddisp.pl?gene=EPRS1
RACK1	Receptor For Activated C Kinase 1	Protein Coding	P63244	50	GC05M182224	1.0426	https://www.genecards.org/cgi-bin/carddisp.pl?gene=RACK1
ATAD3A	ATPase Family AAA Domain Containing 3A	Protein Coding	Q9NVI7	48	GC01P005276	1.0426	https://www.genecards.org/cgi-bin/carddisp.pl?gene=ATAD3A
PER1	Period Circadian Regulator 1	Protein Coding	O15534	48	GC17M013547	1.0426	https://www.genecards.org/cgi-bin/carddisp.pl?gene=PER1
MIR330	MicroRNA 330	RNA Gene		22	GC19M079733	1.0426	https://www.genecards.org/cgi-bin/carddisp.pl?gene=MIR330
EEF1A1P5	Eukaryotic Translation Elongation Factor 1 Alpha 1 Pseudogene 5	Pseudogene	Q5VTE0	20	GC09P133019	1.0426	https://www.genecards.org/cgi-bin/carddisp.pl?gene=EEF1A1P5
GFAP	Glial Fibrillary Acidic Protein	Protein Coding	P14136	55	GC17M061018	1.04044	https://www.genecards.org/cgi-bin/carddisp.pl?gene=GFAP
RNU6-7	RNA, U6 Small Nuclear 7	RNA Gene		16	GC14P032202	1.04044	https://www.genecards.org/cgi-bin/carddisp.pl?gene=RNU6-7
RNU6-8	RNA, U6 Small Nuclear 8	RNA Gene		16	GC14M032203	1.04044	https://www.genecards.org/cgi-bin/carddisp.pl?gene=RNU6-8
RNU6-1-001		RNA Gene		8	GC10P013218	1.04044	https://www.genecards.org/cgi-bin/carddisp.pl?gene=RNU6-1-001
RNU6-1-002		RNA Gene		6	GC02M174560	1.04044	https://www.genecards.org/cgi-bin/carddisp.pl?gene=RNU6-1-002
RNU6-1-003		RNA Gene		6	GC03P181233	1.04044	https://www.genecards.org/cgi-bin/carddisp.pl?gene=RNU6-1-003
RNU6-1-004		RNA Gene		6	GC0XM141120	1.04044	https://www.genecards.org/cgi-bin/carddisp.pl?gene=RNU6-1-004
SLC25A12	Solute Carrier Family 25 Member 12	Protein Coding	O75746	53	GC02M171783	1.03485	https://www.genecards.org/cgi-bin/carddisp.pl?gene=SLC25A12
SHH	Sonic Hedgehog Signaling Molecule	Protein Coding	Q15465	57	GC07M155799	1.03036	https://www.genecards.org/cgi-bin/carddisp.pl?gene=SHH
ARG1	Arginase 1	Protein Coding	P05089	56	GC06P131473	1.03036	https://www.genecards.org/cgi-bin/carddisp.pl?gene=ARG1
JUP	Junction Plakoglobin	Protein Coding	P14923	56	GC17M041754	1.03036	https://www.genecards.org/cgi-bin/carddisp.pl?gene=JUP
IRF5	Interferon Regulatory Factor 5	Protein Coding	Q13568	53	GC07P128937	1.03036	https://www.genecards.org/cgi-bin/carddisp.pl?gene=IRF5
ABHD5	Abhydrolase Domain Containing 5, Lysophosphatidic Acid Acyltransferase	Protein Coding	Q8WTS1	52	GC03P043707	1.03036	https://www.genecards.org/cgi-bin/carddisp.pl?gene=ABHD5
SENP1	SUMO Specific Peptidase 1	Protein Coding	Q9P0U3	50	GC12M048042	1.03036	https://www.genecards.org/cgi-bin/carddisp.pl?gene=SENP1
U2AF2	U2 Small Nuclear RNA Auxiliary Factor 2	Protein Coding	P26368	45	GC19P055654	1.03036	https://www.genecards.org/cgi-bin/carddisp.pl?gene=U2AF2
FOXJ1	Forkhead Box J1	Protein Coding	Q92949	44	GC17M076136	1.03036	https://www.genecards.org/cgi-bin/carddisp.pl?gene=FOXJ1
MTREX	Mtr4 Exosome RNA Helicase	Protein Coding	P42285	44	GC05P055308	1.03036	https://www.genecards.org/cgi-bin/carddisp.pl?gene=MTREX
MISP	Mitotic Spindle Positioning	Protein Coding	Q8IVT2	39	GC19P005555	1.03036	https://www.genecards.org/cgi-bin/carddisp.pl?gene=MISP
MIR26B	MicroRNA 26b	RNA Gene		25	GC02P218402	1.03036	https://www.genecards.org/cgi-bin/carddisp.pl?gene=MIR26B
MIR28	MicroRNA 28	RNA Gene		21	GC03P188688	1.03036	https://www.genecards.org/cgi-bin/carddisp.pl?gene=MIR28
MIR542	MicroRNA 542	RNA Gene		20	GC0XM134725	1.03036	https://www.genecards.org/cgi-bin/carddisp.pl?gene=MIR542
ABCC1	ATP Binding Cassette Subfamily C Member 1	Protein Coding	P33527	55	GC16P015949	1.03034	https://www.genecards.org/cgi-bin/carddisp.pl?gene=ABCC1
DDX3X	DEAD-Box Helicase 3 X-Linked	Protein Coding	O00571	55	GC0XP041333	1.0242	https://www.genecards.org/cgi-bin/carddisp.pl?gene=DDX3X
YWHAG	Tyrosine 3-Monooxygenase/Tryptophan 5-Monooxygenase Activation Protein Gamma	Protein Coding	P61981	55	GC07M077900	1.0242	https://www.genecards.org/cgi-bin/carddisp.pl?gene=YWHAG
TSC1	TSC Complex Subunit 1	Protein Coding	Q92574	54	GC09M132891	1.0242	https://www.genecards.org/cgi-bin/carddisp.pl?gene=TSC1
AGER	Advanced Glycosylation End-Product Specific Receptor	Protein Coding	Q15109	53	GC06M032180	1.0242	https://www.genecards.org/cgi-bin/carddisp.pl?gene=AGER
UQCRC2	Ubiquinol-Cytochrome C Reductase Core Protein 2	Protein Coding	P22695	52	GC16P046640	1.0242	https://www.genecards.org/cgi-bin/carddisp.pl?gene=UQCRC2
RALBP1	RalA Binding Protein 1	Protein Coding	Q15311	51	GC18P009465	1.0242	https://www.genecards.org/cgi-bin/carddisp.pl?gene=RALBP1
UCHL3	Ubiquitin C-Terminal Hydrolase L3	Protein Coding	P15374	50	GC13P075554	1.0242	https://www.genecards.org/cgi-bin/carddisp.pl?gene=UCHL3
PSMD2	Proteasome 26S Subunit Ubiquitin Receptor, Non-ATPase 2	Protein Coding	Q13200	49	GC03P184298	1.0242	https://www.genecards.org/cgi-bin/carddisp.pl?gene=PSMD2
RBBP7	RB Binding Protein 7, Chromatin Remodeling Factor	Protein Coding	Q16576	49	GC0XM016839	1.0242	https://www.genecards.org/cgi-bin/carddisp.pl?gene=RBBP7
TUBB6	Tubulin Beta 6 Class V	Protein Coding	Q9BUF5	49	GC18P012307	1.0242	https://www.genecards.org/cgi-bin/carddisp.pl?gene=TUBB6
COPS5	COP9 Signalosome Subunit 5	Protein Coding	Q92905	48	GC08M067043	1.0242	https://www.genecards.org/cgi-bin/carddisp.pl?gene=COPS5
EIF4B	Eukaryotic Translation Initiation Factor 4B	Protein Coding	P23588	48	GC12P053006	1.0242	https://www.genecards.org/cgi-bin/carddisp.pl?gene=EIF4B
STK25	Serine/Threonine Kinase 25	Protein Coding	O00506	47	GC02M241492	1.0242	https://www.genecards.org/cgi-bin/carddisp.pl?gene=STK25
PSMC6	Proteasome 26S Subunit, ATPase 6	Protein Coding	P62333	46	GC14P052707	1.0242	https://www.genecards.org/cgi-bin/carddisp.pl?gene=PSMC6
TSLP	Thymic Stromal Lymphopoietin	Protein Coding	Q969D9	45	GC05P111070	1.0242	https://www.genecards.org/cgi-bin/carddisp.pl?gene=TSLP
MIR148B	MicroRNA 148b	RNA Gene		24	GC12P054337	1.0242	https://www.genecards.org/cgi-bin/carddisp.pl?gene=MIR148B
LINC00243	Long Intergenic Non-Protein Coding RNA 243	RNA Gene		20	GC06M080849	1.0242	https://www.genecards.org/cgi-bin/carddisp.pl?gene=LINC00243
LPAR2	Lysophosphatidic Acid Receptor 2	Protein Coding	Q9HBW0	51	GC19M019624	1.01936	https://www.genecards.org/cgi-bin/carddisp.pl?gene=LPAR2
GPR35	G Protein-Coupled Receptor 35	Protein Coding	Q9HC97	49	GC02P240605	1.01936	https://www.genecards.org/cgi-bin/carddisp.pl?gene=GPR35
USP2-AS1	USP2 Antisense RNA 1	RNA Gene		17	GC11P120681	1.01936	https://www.genecards.org/cgi-bin/carddisp.pl?gene=USP2-AS1
HOXB-AS1	HOXB Cluster Antisense RNA 1	RNA Gene		19	GC17P048543	1.01673	https://www.genecards.org/cgi-bin/carddisp.pl?gene=HOXB-AS1
CAD	Carbamoyl-Phosphate Synthetase 2, Aspartate Transcarbamylase, And Dihydroorotase	Protein Coding	P27708	56	GC02P027217	1.0046	https://www.genecards.org/cgi-bin/carddisp.pl?gene=CAD
EDN1	Endothelin 1	Protein Coding	P05305	56	GC06P012236	1.0046	https://www.genecards.org/cgi-bin/carddisp.pl?gene=EDN1
PRDX2	Peroxiredoxin 2	Protein Coding	P32119	53	GC19M012796	1.0046	https://www.genecards.org/cgi-bin/carddisp.pl?gene=PRDX2
MYH10	Myosin Heavy Chain 10	Protein Coding	P35580	52	GC17M008474	1.0046	https://www.genecards.org/cgi-bin/carddisp.pl?gene=MYH10
PSMB4	Proteasome 20S Subunit Beta 4	Protein Coding	P28070	52	GC01P151399	1.0046	https://www.genecards.org/cgi-bin/carddisp.pl?gene=PSMB4
STIP1	Stress Induced Phosphoprotein 1	Protein Coding	P31948	52	GC11P064575	1.0046	https://www.genecards.org/cgi-bin/carddisp.pl?gene=STIP1
THBS1	Thrombospondin 1	Protein Coding	P07996	52	GC15P039581	1.0046	https://www.genecards.org/cgi-bin/carddisp.pl?gene=THBS1
TRIM28	Tripartite Motif Containing 28	Protein Coding	Q13263	52	GC19P058544	1.0046	https://www.genecards.org/cgi-bin/carddisp.pl?gene=TRIM28
RPL15	Ribosomal Protein L15	Protein Coding	P61313	51	GC03P023916	1.0046	https://www.genecards.org/cgi-bin/carddisp.pl?gene=RPL15
SNRPB	Small Nuclear Ribonucleoprotein Polypeptides B And B1	Protein Coding	P14678	49	GC20M002461	1.0046	https://www.genecards.org/cgi-bin/carddisp.pl?gene=SNRPB
HSPH1	Heat Shock Protein Family H (Hsp110) Member 1	Protein Coding	Q92598	48	GC13M031134	1.0046	https://www.genecards.org/cgi-bin/carddisp.pl?gene=HSPH1
PSMC5	Proteasome 26S Subunit, ATPase 5	Protein Coding	P62195	48	GC17P063827	1.0046	https://www.genecards.org/cgi-bin/carddisp.pl?gene=PSMC5
RPL19	Ribosomal Protein L19	Protein Coding	P84098	48	GC17P039200	1.0046	https://www.genecards.org/cgi-bin/carddisp.pl?gene=RPL19
UPF1	UPF1 RNA Helicase And ATPase	Protein Coding	Q92900	48	GC19P018831	1.0046	https://www.genecards.org/cgi-bin/carddisp.pl?gene=UPF1
CYFIP1	Cytoplasmic FMR1 Interacting Protein 1	Protein Coding	Q7L576	47	GC15M022867	1.0046	https://www.genecards.org/cgi-bin/carddisp.pl?gene=CYFIP1
RPL13A	Ribosomal Protein L13a	Protein Coding	P40429	47	GC19P049487	1.0046	https://www.genecards.org/cgi-bin/carddisp.pl?gene=RPL13A
RPL9	Ribosomal Protein L9	Protein Coding	P32969	47	GC04M039452	1.0046	https://www.genecards.org/cgi-bin/carddisp.pl?gene=RPL9
IPO5	Importin 5	Protein Coding	O00410	46	GC13P097953	1.0046	https://www.genecards.org/cgi-bin/carddisp.pl?gene=IPO5
PSMC2	Proteasome 26S Subunit, ATPase 2	Protein Coding	P35998	46	GC07P103328	1.0046	https://www.genecards.org/cgi-bin/carddisp.pl?gene=PSMC2
RPL24	Ribosomal Protein L24	Protein Coding	P83731	46	GC03M101681	1.0046	https://www.genecards.org/cgi-bin/carddisp.pl?gene=RPL24
ARL5B	ADP Ribosylation Factor Like GTPase 5B	Protein Coding	Q96KC2	45	GC10P018659	1.0046	https://www.genecards.org/cgi-bin/carddisp.pl?gene=ARL5B
KHDRBS3	KH RNA Binding Domain Containing, Signal Transduction Associated 3	Protein Coding	O75525	45	GC08P135457	1.0046	https://www.genecards.org/cgi-bin/carddisp.pl?gene=KHDRBS3
SFXN1	Sideroflexin 1	Protein Coding	Q9H9B4	45	GC05P175477	1.0046	https://www.genecards.org/cgi-bin/carddisp.pl?gene=SFXN1
TRIP6	Thyroid Hormone Receptor Interactor 6	Protein Coding	Q15654	45	GC07P100867	1.0046	https://www.genecards.org/cgi-bin/carddisp.pl?gene=TRIP6
ZFR	Zinc Finger RNA Binding Protein	Protein Coding	Q96KR1	45	GC05M032354	1.0046	https://www.genecards.org/cgi-bin/carddisp.pl?gene=ZFR
KDM4D	Lysine Demethylase 4D	Protein Coding	Q6B0I6	44	GC11P094973	1.0046	https://www.genecards.org/cgi-bin/carddisp.pl?gene=KDM4D
NHERF2	NHERF Family PDZ Scaffold Protein 2	Protein Coding	Q15599	43	GC16P051580	1.0046	https://www.genecards.org/cgi-bin/carddisp.pl?gene=NHERF2
KLF9	KLF Transcription Factor 9	Protein Coding	Q13886	42	GC09M070384	1.0046	https://www.genecards.org/cgi-bin/carddisp.pl?gene=KLF9
PALMD	Palmdelphin	Protein Coding	Q9NP74	40	GC01P099646	1.0046	https://www.genecards.org/cgi-bin/carddisp.pl?gene=PALMD
MIR132	MicroRNA 132	RNA Gene		24	GC17M002049	1.0046	https://www.genecards.org/cgi-bin/carddisp.pl?gene=MIR132
MIR223	MicroRNA 223	RNA Gene		24	GC0XP066018	1.0046	https://www.genecards.org/cgi-bin/carddisp.pl?gene=MIR223
MIR215	MicroRNA 215	RNA Gene		22	GC01M220117	1.0046	https://www.genecards.org/cgi-bin/carddisp.pl?gene=MIR215
MIR302A	MicroRNA 302a	RNA Gene		22	GC04M112856	1.0046	https://www.genecards.org/cgi-bin/carddisp.pl?gene=MIR302A
MIR497	MicroRNA 497	RNA Gene		22	GC17M013478	1.0046	https://www.genecards.org/cgi-bin/carddisp.pl?gene=MIR497
MT-RNR2	Mitochondrially Encoded 16S RRNA	RNA Gene	Q8IVG9	22	GCMTP000953	1.0046	https://www.genecards.org/cgi-bin/carddisp.pl?gene=MT-RNR2
MIR377	MicroRNA 377	RNA Gene		21	GC14P112740	1.0046	https://www.genecards.org/cgi-bin/carddisp.pl?gene=MIR377
LINC00184	Long Intergenic Non-Protein Coding RNA 184	RNA Gene		20	GC01P234616	1.0046	https://www.genecards.org/cgi-bin/carddisp.pl?gene=LINC00184
NBAT1	Neuroblastoma Associated Transcript 1	RNA Gene		20	GC06M022244	1.0046	https://www.genecards.org/cgi-bin/carddisp.pl?gene=NBAT1
MIR498	MicroRNA 498	RNA Gene		18	GC19P083866	1.0046	https://www.genecards.org/cgi-bin/carddisp.pl?gene=MIR498
IGFL2-AS1	IGFL2 Antisense RNA 1	RNA Gene		16	GC19M079750	1.0046	https://www.genecards.org/cgi-bin/carddisp.pl?gene=IGFL2-AS1
ALB	Albumin	Protein Coding	P02768	56	GC04P073397	1.00162	https://www.genecards.org/cgi-bin/carddisp.pl?gene=ALB
SLC11A2	Solute Carrier Family 11 Member 2	Protein Coding	P49281	54	GC12M050952	1.00162	https://www.genecards.org/cgi-bin/carddisp.pl?gene=SLC11A2
PML	PML Nuclear Body Scaffold	Protein Coding	P29590	53	GC15P073994	1.00162	https://www.genecards.org/cgi-bin/carddisp.pl?gene=PML
C5AR1	Complement C5a Receptor 1	Protein Coding	P21730	52	GC19P047290	1.00162	https://www.genecards.org/cgi-bin/carddisp.pl?gene=C5AR1
AKR1B10	Aldo-Keto Reductase Family 1 Member B10	Protein Coding	O60218	50	GC07P134527	1.00162	https://www.genecards.org/cgi-bin/carddisp.pl?gene=AKR1B10
CLOCK	Clock Circadian Regulator	Protein Coding	O15516	50	GC04M055427	1.00162	https://www.genecards.org/cgi-bin/carddisp.pl?gene=CLOCK
NDUFA13	NADH:Ubiquinone Oxidoreductase Subunit A13	Protein Coding	Q9P0J0	50	GC19P019515	1.00162	https://www.genecards.org/cgi-bin/carddisp.pl?gene=NDUFA13
PER2	Period Circadian Regulator 2	Protein Coding	O15055	50	GC02M238244	1.00162	https://www.genecards.org/cgi-bin/carddisp.pl?gene=PER2
RPL13	Ribosomal Protein L13	Protein Coding	P26373	49	GC16P092027	1.00162	https://www.genecards.org/cgi-bin/carddisp.pl?gene=RPL13
BMAL1	Basic Helix-Loop-Helix ARNT Like 1	Protein Coding	O00327	48	GC11P013277	1.00162	https://www.genecards.org/cgi-bin/carddisp.pl?gene=BMAL1
MTHFD2	Methylenetetrahydrofolate Dehydrogenase (NADP+ Dependent) 2, Methenyltetrahydrofolate Cyclohydrolase	Protein Coding	P13995	48	GC02P074186	1.00162	https://www.genecards.org/cgi-bin/carddisp.pl?gene=MTHFD2
DEK	DEK Proto-Oncogene	Protein Coding	P35659	47	GC06M018224	1.00162	https://www.genecards.org/cgi-bin/carddisp.pl?gene=DEK
H3-3B	H3.3 Histone B	Protein Coding	P84243	47	GC17M075823	1.00162	https://www.genecards.org/cgi-bin/carddisp.pl?gene=H3-3B
LIMA1	LIM Domain And Actin Binding 1	Protein Coding	Q9UHB6	47	GC12M050175	1.00162	https://www.genecards.org/cgi-bin/carddisp.pl?gene=LIMA1
PSME3	Proteasome Activator Subunit 3	Protein Coding	P61289	47	GC17P042824	1.00162	https://www.genecards.org/cgi-bin/carddisp.pl?gene=PSME3
RPL23A	Ribosomal Protein L23a	Protein Coding	P62750	47	GC17P028719	1.00162	https://www.genecards.org/cgi-bin/carddisp.pl?gene=RPL23A
DDX17	DEAD-Box Helicase 17	Protein Coding	Q92841	46	GC22M038483	1.00162	https://www.genecards.org/cgi-bin/carddisp.pl?gene=DDX17
ZFP36	ZFP36 Ring Finger Protein	Protein Coding	P26651	45	GC19P039406	1.00162	https://www.genecards.org/cgi-bin/carddisp.pl?gene=ZFP36
H2BC1	H2B Clustered Histone 1	Protein Coding	Q96A08	40	GC06P105143	1.00162	https://www.genecards.org/cgi-bin/carddisp.pl?gene=H2BC1
MIR500A	MicroRNA 500a	RNA Gene		18	GC0XP050008	1.00162	https://www.genecards.org/cgi-bin/carddisp.pl?gene=MIR500A
KDM8	Lysine Demethylase 8	Protein Coding	Q8N371	44	GC16P046801	0.996005	https://www.genecards.org/cgi-bin/carddisp.pl?gene=KDM8
P3H3	Prolyl 3-Hydroxylase 3	Protein Coding	Q8IVL6	43	GC12P028193	0.996005	https://www.genecards.org/cgi-bin/carddisp.pl?gene=P3H3
LDHAL6A	Lactate Dehydrogenase A Like 6A	Protein Coding	Q6ZMR3	42	GC11P018820	0.98522	https://www.genecards.org/cgi-bin/carddisp.pl?gene=LDHAL6A
IGFBP7	Insulin Like Growth Factor Binding Protein 7	Protein Coding	Q16270	53	GC04M057030	0.983549	https://www.genecards.org/cgi-bin/carddisp.pl?gene=IGFBP7
TMPO	Thymopoietin	Protein Coding	P42166	53	GC12P098515	0.983549	https://www.genecards.org/cgi-bin/carddisp.pl?gene=TMPO
CDC20	Cell Division Cycle 20	Protein Coding	Q12834	52	GC01P043358	0.983549	https://www.genecards.org/cgi-bin/carddisp.pl?gene=CDC20
MVD	Mevalonate Diphosphate Decarboxylase	Protein Coding	P53602	52	GC16M088651	0.983549	https://www.genecards.org/cgi-bin/carddisp.pl?gene=MVD
TK1	Thymidine Kinase 1	Protein Coding	P04183	52	GC17M078175	0.983549	https://www.genecards.org/cgi-bin/carddisp.pl?gene=TK1
USP15	Ubiquitin Specific Peptidase 15	Protein Coding	Q9Y4E8	52	GC12P062260	0.983549	https://www.genecards.org/cgi-bin/carddisp.pl?gene=USP15
RPL18	Ribosomal Protein L18	Protein Coding	Q07020	51	GC19M048615	0.983549	https://www.genecards.org/cgi-bin/carddisp.pl?gene=RPL18
ADSS2	Adenylosuccinate Synthase 2	Protein Coding	P30520	50	GC01M244410	0.983549	https://www.genecards.org/cgi-bin/carddisp.pl?gene=ADSS2
CEBPB	CCAAT Enhancer Binding Protein Beta	Protein Coding	P17676	50	GC20P050190	0.983549	https://www.genecards.org/cgi-bin/carddisp.pl?gene=CEBPB
COPA	COPI Coat Complex Subunit Alpha	Protein Coding	P53621	50	GC01M160288	0.983549	https://www.genecards.org/cgi-bin/carddisp.pl?gene=COPA
DPF2	Double PHD Fingers 2	Protein Coding	Q92785	50	GC11P072899	0.983549	https://www.genecards.org/cgi-bin/carddisp.pl?gene=DPF2
HIPK2	Homeodomain Interacting Protein Kinase 2	Protein Coding	Q9H2X6	50	GC07M139561	0.983549	https://www.genecards.org/cgi-bin/carddisp.pl?gene=HIPK2
MPDZ	Multiple PDZ Domain Crumbs Cell Polarity Complex Component	Protein Coding	O75970	50	GC09M013105	0.983549	https://www.genecards.org/cgi-bin/carddisp.pl?gene=MPDZ
NUMA1	Nuclear Mitotic Apparatus Protein 1	Protein Coding	Q14980	50	GC11M072002	0.983549	https://www.genecards.org/cgi-bin/carddisp.pl?gene=NUMA1
RAN	RAN, Member RAS Oncogene Family	Protein Coding	P62826	50	GC12P130874	0.983549	https://www.genecards.org/cgi-bin/carddisp.pl?gene=RAN
RPL21	Ribosomal Protein L21	Protein Coding	P46778	50	GC13P027251	0.983549	https://www.genecards.org/cgi-bin/carddisp.pl?gene=RPL21
FOXC1	Forkhead Box C1	Protein Coding	Q12948	49	GC06P001610	0.983549	https://www.genecards.org/cgi-bin/carddisp.pl?gene=FOXC1
H1-4	H1.4 Linker Histone, Cluster Member	Protein Coding	P10412	49	GC06P105132	0.983549	https://www.genecards.org/cgi-bin/carddisp.pl?gene=H1-4
HMGB3	High Mobility Group Box 3	Protein Coding	O15347	49	GC0XP150980	0.983549	https://www.genecards.org/cgi-bin/carddisp.pl?gene=HMGB3
PSMA5	Proteasome 20S Subunit Alpha 5	Protein Coding	P28066	49	GC01M109399	0.983549	https://www.genecards.org/cgi-bin/carddisp.pl?gene=PSMA5
TARS1	Threonyl-TRNA Synthetase 1	Protein Coding	P26639	49	GC05P033444	0.983549	https://www.genecards.org/cgi-bin/carddisp.pl?gene=TARS1
XRN2	5'-3' Exoribonuclease 2	Protein Coding	Q9H0D6	49	GC20P021303	0.983549	https://www.genecards.org/cgi-bin/carddisp.pl?gene=XRN2
ELAVL1	ELAV Like RNA Binding Protein 1	Protein Coding	Q15717	48	GC19M007958	0.983549	https://www.genecards.org/cgi-bin/carddisp.pl?gene=ELAVL1
HNRNPR	Heterogeneous Nuclear Ribonucleoprotein R	Protein Coding	O43390	48	GC01M023303	0.983549	https://www.genecards.org/cgi-bin/carddisp.pl?gene=HNRNPR
PA2G4	Proliferation-Associated 2G4	Protein Coding	Q9UQ80	48	GC12P058096	0.983549	https://www.genecards.org/cgi-bin/carddisp.pl?gene=PA2G4
PDLIM7	PDZ And LIM Domain 7	Protein Coding	Q9NR12	48	GC05M177483	0.983549	https://www.genecards.org/cgi-bin/carddisp.pl?gene=PDLIM7
RBM10	RNA Binding Motif Protein 10	Protein Coding	P0DW28	48	GC0XP047879	0.983549	https://www.genecards.org/cgi-bin/carddisp.pl?gene=RBM10
RPL10A	Ribosomal Protein L10a	Protein Coding	P62906	48	GC06P104223	0.983549	https://www.genecards.org/cgi-bin/carddisp.pl?gene=RPL10A
ZBTB18	Zinc Finger And BTB Domain Containing 18	Protein Coding	Q99592	48	GC01P244048	0.983549	https://www.genecards.org/cgi-bin/carddisp.pl?gene=ZBTB18
HNRNPL	Heterogeneous Nuclear Ribonucleoprotein L	Protein Coding	P14866	47	GC19M038836	0.983549	https://www.genecards.org/cgi-bin/carddisp.pl?gene=HNRNPL
SRSF6	Serine And Arginine Rich Splicing Factor 6	Protein Coding	Q13247	47	GC20P043457	0.983549	https://www.genecards.org/cgi-bin/carddisp.pl?gene=SRSF6
CNN2	Calponin 2	Protein Coding	Q99439	46	GC19P001026	0.983549	https://www.genecards.org/cgi-bin/carddisp.pl?gene=CNN2
H1-5	H1.5 Linker Histone, Cluster Member	Protein Coding	P16401	46	GC06M081751	0.983549	https://www.genecards.org/cgi-bin/carddisp.pl?gene=H1-5
PSMD6	Proteasome 26S Subunit, Non-ATPase 6	Protein Coding	Q15008	46	GC03M063973	0.983549	https://www.genecards.org/cgi-bin/carddisp.pl?gene=PSMD6
RPL14	Ribosomal Protein L14	Protein Coding	P50914	46	GC03P040458	0.983549	https://www.genecards.org/cgi-bin/carddisp.pl?gene=RPL14
SUN2	Sad1 And UNC84 Domain Containing 2	Protein Coding	Q9UH99	46	GC22M068191	0.983549	https://www.genecards.org/cgi-bin/carddisp.pl?gene=SUN2
SUPT16H	SPT16 Homolog, Facilitates Chromatin Remodeling Subunit	Protein Coding	Q9Y5B9	46	GC14M021351	0.983549	https://www.genecards.org/cgi-bin/carddisp.pl?gene=SUPT16H
TEAD3	TEA Domain Transcription Factor 3	Protein Coding	Q99594	46	GC06M081052	0.983549	https://www.genecards.org/cgi-bin/carddisp.pl?gene=TEAD3
AJUBA	Ajuba LIM Protein	Protein Coding	Q96IF1	45	GC14M022971	0.983549	https://www.genecards.org/cgi-bin/carddisp.pl?gene=AJUBA
CIAPIN1	Cytokine Induced Apoptosis Inhibitor 1	Protein Coding	Q6FI81	45	GC16M057428	0.983549	https://www.genecards.org/cgi-bin/carddisp.pl?gene=CIAPIN1
EIF3B	Eukaryotic Translation Initiation Factor 3 Subunit B	Protein Coding	P55884	45	GC07P002354	0.983549	https://www.genecards.org/cgi-bin/carddisp.pl?gene=EIF3B
EIF3L	Eukaryotic Translation Initiation Factor 3 Subunit L	Protein Coding	Q9Y262	45	GC22P037848	0.983549	https://www.genecards.org/cgi-bin/carddisp.pl?gene=EIF3L
ISLR	Immunoglobulin Superfamily Containing Leucine Rich Repeat	Protein Coding	O14498	45	GC15P074173	0.983549	https://www.genecards.org/cgi-bin/carddisp.pl?gene=ISLR
LIN7C	Lin-7 Homolog C, Crumbs Cell Polarity Complex Component	Protein Coding	Q9NUP9	45	GC11M027494	0.983549	https://www.genecards.org/cgi-bin/carddisp.pl?gene=LIN7C
PALS1	Protein Associated With LIN7 1, MAGUK P55 Family Member	Protein Coding	Q8N3R9	45	GC14P067240	0.983549	https://www.genecards.org/cgi-bin/carddisp.pl?gene=PALS1
PDIA6	Protein Disulfide Isomerase Family A Member 6	Protein Coding	Q15084	45	GC02M010784	0.983549	https://www.genecards.org/cgi-bin/carddisp.pl?gene=PDIA6
RPL17	Ribosomal Protein L17	Protein Coding	P18621	45	GC18M049488	0.983549	https://www.genecards.org/cgi-bin/carddisp.pl?gene=RPL17
RPS8	Ribosomal Protein S8	Protein Coding	P62241	45	GC01P044775	0.983549	https://www.genecards.org/cgi-bin/carddisp.pl?gene=RPS8
SF3B3	Splicing Factor 3b Subunit 3	Protein Coding	Q15393	45	GC16P070523	0.983549	https://www.genecards.org/cgi-bin/carddisp.pl?gene=SF3B3
SV2B	Synaptic Vesicle Glycoprotein 2B	Protein Coding	Q7L1I2	45	GC15P091099	0.983549	https://www.genecards.org/cgi-bin/carddisp.pl?gene=SV2B
TWF1	Twinfilin Actin Binding Protein 1	Protein Coding	Q12792	45	GC12M043793	0.983549	https://www.genecards.org/cgi-bin/carddisp.pl?gene=TWF1
USP28	Ubiquitin Specific Peptidase 28	Protein Coding	Q96RU2	45	GC11M113797	0.983549	https://www.genecards.org/cgi-bin/carddisp.pl?gene=USP28
AHNAK	AHNAK Nucleoprotein	Protein Coding	Q09666	44	GC11M109079	0.983549	https://www.genecards.org/cgi-bin/carddisp.pl?gene=AHNAK
AMOTL1	Angiomotin Like 1	Protein Coding	Q8IY63	44	GC11P094686	0.983549	https://www.genecards.org/cgi-bin/carddisp.pl?gene=AMOTL1
AMOTL2	Angiomotin Like 2	Protein Coding	Q9Y2J4	44	GC03M134355	0.983549	https://www.genecards.org/cgi-bin/carddisp.pl?gene=AMOTL2
DNAJC10	DnaJ Heat Shock Protein Family (Hsp40) Member C10	Protein Coding	Q8IXB1	44	GC02P182716	0.983549	https://www.genecards.org/cgi-bin/carddisp.pl?gene=DNAJC10
HSPA4L	Heat Shock Protein Family A (Hsp70) Member 4 Like	Protein Coding	O95757	44	GC04P127781	0.983549	https://www.genecards.org/cgi-bin/carddisp.pl?gene=HSPA4L
CSTF1	Cleavage Stimulation Factor Subunit 1	Protein Coding	Q05048	43	GC20P056392	0.983549	https://www.genecards.org/cgi-bin/carddisp.pl?gene=CSTF1
FLG2	Filaggrin 2	Protein Coding	Q5D862	43	GC01M156001	0.983549	https://www.genecards.org/cgi-bin/carddisp.pl?gene=FLG2
PATJ	PATJ Crumbs Cell Polarity Complex Component	Protein Coding	Q8NI35	43	GC01P061743	0.983549	https://www.genecards.org/cgi-bin/carddisp.pl?gene=PATJ
SEC16A	SEC16 Homolog A, Endoplasmic Reticulum Export Factor	Protein Coding	O15027	43	GC09M136440	0.983549	https://www.genecards.org/cgi-bin/carddisp.pl?gene=SEC16A
CKAP4	Cytoskeleton Associated Protein 4	Protein Coding	Q07065	42	GC12M106237	0.983549	https://www.genecards.org/cgi-bin/carddisp.pl?gene=CKAP4
HRNR	Hornerin	Protein Coding	Q86YZ3	42	GC01M152212	0.983549	https://www.genecards.org/cgi-bin/carddisp.pl?gene=HRNR
TP53INP1	Tumor Protein P53 Inducible Nuclear Protein 1	Protein Coding	Q96A56	42	GC08M094925	0.983549	https://www.genecards.org/cgi-bin/carddisp.pl?gene=TP53INP1
CCDC85C	Coiled-Coil Domain Containing 85C	Protein Coding	A6NKD9	40	GC14M099500	0.983549	https://www.genecards.org/cgi-bin/carddisp.pl?gene=CCDC85C
WWC3	WWC Family Member 3	Protein Coding	Q9ULE0	40	GC0XP010015	0.983549	https://www.genecards.org/cgi-bin/carddisp.pl?gene=WWC3
H1-10	H1.10 Linker Histone	Protein Coding	Q92522	39	GC03M131091	0.983549	https://www.genecards.org/cgi-bin/carddisp.pl?gene=H1-10
JPT2	Jupiter Microtubule Associated Homolog 2	Protein Coding	Q9H910	39	GC16P045923	0.983549	https://www.genecards.org/cgi-bin/carddisp.pl?gene=JPT2
SPINDOC	Spindlin Interactor And Repressor Of Chromatin Binding	Protein Coding	Q9BUA3	37	GC11P063904	0.983549	https://www.genecards.org/cgi-bin/carddisp.pl?gene=SPINDOC
LINC00472	Long Intergenic Non-Protein Coding RNA 472	RNA Gene	Q9H8W2	31	GC06M081464	0.983549	https://www.genecards.org/cgi-bin/carddisp.pl?gene=LINC00472
ATP1A1-AS1	ATP1A1 Antisense RNA 1	RNA Gene	Q5TC04	25	GC01M116379	0.983549	https://www.genecards.org/cgi-bin/carddisp.pl?gene=ATP1A1-AS1
SNHG8	Small Nucleolar RNA Host Gene 8	RNA Gene		24	GC04P118278	0.983549	https://www.genecards.org/cgi-bin/carddisp.pl?gene=SNHG8
MIR373	MicroRNA 373	RNA Gene		22	GC19P083882	0.983549	https://www.genecards.org/cgi-bin/carddisp.pl?gene=MIR373
MIR615	MicroRNA 615	RNA Gene		22	GC12P054033	0.983549	https://www.genecards.org/cgi-bin/carddisp.pl?gene=MIR615
MIR202	MicroRNA 202	RNA Gene		21	GC10M133247	0.983549	https://www.genecards.org/cgi-bin/carddisp.pl?gene=MIR202
MIR29C	MicroRNA 29c	RNA Gene		21	GC01M207820	0.983549	https://www.genecards.org/cgi-bin/carddisp.pl?gene=MIR29C
LINC00926	Long Intergenic Non-Protein Coding RNA 926	RNA Gene		20	GC15P057300	0.983549	https://www.genecards.org/cgi-bin/carddisp.pl?gene=LINC00926
MIR210HG	MIR210 Host Gene	RNA Gene		20	GC11M000563	0.983549	https://www.genecards.org/cgi-bin/carddisp.pl?gene=MIR210HG
ZFP91-CNTF	ZFP91-CNTF Readthrough (NMD Candidate)	RNA Gene		19	GC11P058579	0.983549	https://www.genecards.org/cgi-bin/carddisp.pl?gene=ZFP91-CNTF
LINC00662	Long Intergenic Non-Protein Coding RNA 662	RNA Gene		18	GC19M027663	0.983549	https://www.genecards.org/cgi-bin/carddisp.pl?gene=LINC00662
GAS1RR	GAS1 Adjacent Regulatory RNA	RNA Gene		17	GC09P086949	0.983549	https://www.genecards.org/cgi-bin/carddisp.pl?gene=GAS1RR
PSMA3-AS1	PSMA3 Antisense RNA 1	RNA Gene		17	GC14M058140	0.983549	https://www.genecards.org/cgi-bin/carddisp.pl?gene=PSMA3-AS1
MIR507	MicroRNA 507	RNA Gene		15	GC0XM147246	0.983549	https://www.genecards.org/cgi-bin/carddisp.pl?gene=MIR507
ENSG00000269966	Novel Transcript	RNA Gene		12	GC06M071295	0.983549	https://www.genecards.org/cgi-bin/carddisp.pl?gene=ENSG00000269966
CA2	Carbonic Anhydrase 2	Protein Coding	P00918	58	GC08P085463	0.967522	https://www.genecards.org/cgi-bin/carddisp.pl?gene=CA2
CDC42	Cell Division Cycle 42	Protein Coding	P60953	58	GC01P022052	0.967522	https://www.genecards.org/cgi-bin/carddisp.pl?gene=CDC42
HDAC8	Histone Deacetylase 8	Protein Coding	Q9BY41	55	GC0XM072329	0.967522	https://www.genecards.org/cgi-bin/carddisp.pl?gene=HDAC8
GNAI1	G Protein Subunit Alpha I1	Protein Coding	P63096	54	GC07P080470	0.967522	https://www.genecards.org/cgi-bin/carddisp.pl?gene=GNAI1
RYR1	Ryanodine Receptor 1	Protein Coding	P21817	54	GC19P083224	0.967522	https://www.genecards.org/cgi-bin/carddisp.pl?gene=RYR1
ACTA2	Actin Alpha 2, Smooth Muscle	Protein Coding	P62736	53	GC10M088935	0.967522	https://www.genecards.org/cgi-bin/carddisp.pl?gene=ACTA2
CXCL12	C-X-C Motif Chemokine Ligand 12	Protein Coding	P48061	52	GC10M044370	0.967522	https://www.genecards.org/cgi-bin/carddisp.pl?gene=CXCL12
FTL	Ferritin Light Chain	Protein Coding	P02792	52	GC19P048965	0.967522	https://www.genecards.org/cgi-bin/carddisp.pl?gene=FTL
PBRM1	Polybromo 1	Protein Coding	Q86U86	52	GC03M052545	0.967522	https://www.genecards.org/cgi-bin/carddisp.pl?gene=PBRM1
TFE3	Transcription Factor Binding To IGHM Enhancer 3	Protein Coding	P19532	51	GC0XM049028	0.967522	https://www.genecards.org/cgi-bin/carddisp.pl?gene=TFE3
KDM4A	Lysine Demethylase 4A	Protein Coding	O75164	50	GC01P043650	0.967522	https://www.genecards.org/cgi-bin/carddisp.pl?gene=KDM4A
SEC23B	SEC23 Homolog B, COPII Coat Complex Component	Protein Coding	Q15437	49	GC20P018507	0.967522	https://www.genecards.org/cgi-bin/carddisp.pl?gene=SEC23B
RARRES1	Retinoic Acid Receptor Responder 1	Protein Coding	P49788	46	GC03M158696	0.967522	https://www.genecards.org/cgi-bin/carddisp.pl?gene=RARRES1
MRPL40	Mitochondrial Ribosomal Protein L40	Protein Coding	Q9NQ50	45	GC22P051765	0.967522	https://www.genecards.org/cgi-bin/carddisp.pl?gene=MRPL40
CIRBP	Cold Inducible RNA Binding Protein	Protein Coding	Q14011	44	GC19P001259	0.967522	https://www.genecards.org/cgi-bin/carddisp.pl?gene=CIRBP
CCAR2	Cell Cycle And Apoptosis Regulator 2	Protein Coding	Q8N163	43	GC08P022604	0.967522	https://www.genecards.org/cgi-bin/carddisp.pl?gene=CCAR2
H4C9	H4 Clustered Histone 9	Protein Coding	P62805	43	GC06P105154	0.967522	https://www.genecards.org/cgi-bin/carddisp.pl?gene=H4C9
ZFP91	ZFP91 Zinc Finger Protein, Atypical E3 Ubiquitin Ligase	Protein Coding	Q96JP5	42	GC11P058580	0.967522	https://www.genecards.org/cgi-bin/carddisp.pl?gene=ZFP91
MIR208B	MicroRNA 208b	RNA Gene		24	GC14M023417	0.967522	https://www.genecards.org/cgi-bin/carddisp.pl?gene=MIR208B
MIR524	MicroRNA 524	RNA Gene		16	GC19P053711	0.967522	https://www.genecards.org/cgi-bin/carddisp.pl?gene=MIR524
FOS	Fos Proto-Oncogene, AP-1 Transcription Factor Subunit	Protein Coding	P01100	58	GC14P075278	0.967507	https://www.genecards.org/cgi-bin/carddisp.pl?gene=FOS
GRP	Gastrin Releasing Peptide	Protein Coding	P07492	47	GC18P059220	0.967507	https://www.genecards.org/cgi-bin/carddisp.pl?gene=GRP
HPR	Haptoglobin-Related Protein	Protein Coding	P00739	46	GC16P073301	0.967507	https://www.genecards.org/cgi-bin/carddisp.pl?gene=HPR
MAPK14	Mitogen-Activated Protein Kinase 14	Protein Coding	Q16539	57	GC06P104232	0.963291	https://www.genecards.org/cgi-bin/carddisp.pl?gene=MAPK14
NTRK2	Neurotrophic Receptor Tyrosine Kinase 2	Protein Coding	Q16620	60	GC09P084668	0.960656	https://www.genecards.org/cgi-bin/carddisp.pl?gene=NTRK2
ADK	Adenosine Kinase	Protein Coding	P55263	57	GC10P074370	0.960656	https://www.genecards.org/cgi-bin/carddisp.pl?gene=ADK
CDKN1A	Cyclin Dependent Kinase Inhibitor 1A	Protein Coding	P38936	56	GC06P104241	0.960656	https://www.genecards.org/cgi-bin/carddisp.pl?gene=CDKN1A
KDM6A	Lysine Demethylase 6A	Protein Coding	O15550	55	GC0XP044873	0.960656	https://www.genecards.org/cgi-bin/carddisp.pl?gene=KDM6A
CTCF	CCCTC-Binding Factor	Protein Coding	P49711	54	GC16P067563	0.960656	https://www.genecards.org/cgi-bin/carddisp.pl?gene=CTCF
CTLA4	Cytotoxic T-Lymphocyte Associated Protein 4	Protein Coding	P16410	54	GC02P203854	0.960656	https://www.genecards.org/cgi-bin/carddisp.pl?gene=CTLA4
SLC29A1	Solute Carrier Family 29 Member 1 (Augustine Blood Group)	Protein Coding	Q99808	54	GC06P044219	0.960656	https://www.genecards.org/cgi-bin/carddisp.pl?gene=SLC29A1
TNFAIP3	TNF Alpha Induced Protein 3	Protein Coding	P21580	54	GC06P137866	0.960656	https://www.genecards.org/cgi-bin/carddisp.pl?gene=TNFAIP3
ACTN4	Actinin Alpha 4	Protein Coding	O43707	53	GC19P038647	0.960656	https://www.genecards.org/cgi-bin/carddisp.pl?gene=ACTN4
CCN2	Cellular Communication Network Factor 2	Protein Coding	P29279	53	GC06M131948	0.960656	https://www.genecards.org/cgi-bin/carddisp.pl?gene=CCN2
TNFSF10	TNF Superfamily Member 10	Protein Coding	P50591	51	GC03M172505	0.960656	https://www.genecards.org/cgi-bin/carddisp.pl?gene=TNFSF10
ADCY10	Adenylate Cyclase 10	Protein Coding	Q96PN6	50	GC01M167809	0.960656	https://www.genecards.org/cgi-bin/carddisp.pl?gene=ADCY10
PRKAR2B	Protein Kinase CAMP-Dependent Type II Regulatory Subunit Beta	Protein Coding	P31323	50	GC07P107044	0.960656	https://www.genecards.org/cgi-bin/carddisp.pl?gene=PRKAR2B
SAE1	SUMO1 Activating Enzyme Subunit 1	Protein Coding	Q9UBE0	50	GC19P083543	0.960656	https://www.genecards.org/cgi-bin/carddisp.pl?gene=SAE1
SMURF2	SMAD Specific E3 Ubiquitin Protein Ligase 2	Protein Coding	Q9HAU4	50	GC17M064542	0.960656	https://www.genecards.org/cgi-bin/carddisp.pl?gene=SMURF2
ALDH9A1	Aldehyde Dehydrogenase 9 Family Member A1	Protein Coding	P49189	49	GC01M165684	0.960656	https://www.genecards.org/cgi-bin/carddisp.pl?gene=ALDH9A1
CBX3	Chromobox 3	Protein Coding	Q13185	49	GC07P026201	0.960656	https://www.genecards.org/cgi-bin/carddisp.pl?gene=CBX3
IRF6	Interferon Regulatory Factor 6	Protein Coding	O14896	49	GC01M209785	0.960656	https://www.genecards.org/cgi-bin/carddisp.pl?gene=IRF6
KRIT1	KRIT1 Ankyrin Repeat Containing	Protein Coding	O00522	49	GC07M092198	0.960656	https://www.genecards.org/cgi-bin/carddisp.pl?gene=KRIT1
NOX1	NADPH Oxidase 1	Protein Coding	Q9Y5S8	49	GC0XM100843	0.960656	https://www.genecards.org/cgi-bin/carddisp.pl?gene=NOX1
ACTR3	Actin Related Protein 3	Protein Coding	P61158	48	GC02P113889	0.960656	https://www.genecards.org/cgi-bin/carddisp.pl?gene=ACTR3
CCT4	Chaperonin Containing TCP1 Subunit 4	Protein Coding	P50991	48	GC02M061868	0.960656	https://www.genecards.org/cgi-bin/carddisp.pl?gene=CCT4
RPL8	Ribosomal Protein L8	Protein Coding	P62917	48	GC08M146113	0.960656	https://www.genecards.org/cgi-bin/carddisp.pl?gene=RPL8
SNRPA	Small Nuclear Ribonucleoprotein Polypeptide A	Protein Coding	P09012	47	GC19P040750	0.960656	https://www.genecards.org/cgi-bin/carddisp.pl?gene=SNRPA
PRDM14	PR/SET Domain 14	Protein Coding	Q9GZV8	46	GC08M070051	0.960656	https://www.genecards.org/cgi-bin/carddisp.pl?gene=PRDM14
SRSF3	Serine And Arginine Rich Splicing Factor 3	Protein Coding	P84103	46	GC06P104237	0.960656	https://www.genecards.org/cgi-bin/carddisp.pl?gene=SRSF3
CENPU	Centromere Protein U	Protein Coding	Q71F23	45	GC04M184694	0.960656	https://www.genecards.org/cgi-bin/carddisp.pl?gene=CENPU
PPP2R3A	Protein Phosphatase 2 Regulatory Subunit B''Alpha	Protein Coding	Q06190	45	GC03P135965	0.960656	https://www.genecards.org/cgi-bin/carddisp.pl?gene=PPP2R3A
SETD5	SET Domain Containing 5	Protein Coding	Q9C0A6	45	GC03P009402	0.960656	https://www.genecards.org/cgi-bin/carddisp.pl?gene=SETD5
USP21	Ubiquitin Specific Peptidase 21	Protein Coding	Q9UK80	44	GC01P161159	0.960656	https://www.genecards.org/cgi-bin/carddisp.pl?gene=USP21
WTAP	WT1 Associated Protein	Protein Coding	Q15007	44	GC06P159725	0.960656	https://www.genecards.org/cgi-bin/carddisp.pl?gene=WTAP
OVOL2	Ovo Like Zinc Finger 2	Protein Coding	Q9BRP0	43	GC20M017956	0.960656	https://www.genecards.org/cgi-bin/carddisp.pl?gene=OVOL2
FSD1	Fibronectin Type III And SPRY Domain Containing 1	Protein Coding	Q9BTV5	41	GC19P004304	0.960656	https://www.genecards.org/cgi-bin/carddisp.pl?gene=FSD1
GNRH2	Gonadotropin Releasing Hormone 2	Protein Coding	O43555	40	GC20P003043	0.960656	https://www.genecards.org/cgi-bin/carddisp.pl?gene=GNRH2
TMEM105	TMEM105 Long Non-Coding RNA	RNA Gene	Q8N8V8	33	GC17M081311	0.960656	https://www.genecards.org/cgi-bin/carddisp.pl?gene=TMEM105
LINC00518	Long Intergenic Non-Protein Coding RNA 518	RNA Gene	Q8N0U6	26	GC06M010486	0.960656	https://www.genecards.org/cgi-bin/carddisp.pl?gene=LINC00518
PTTG3P	Pituitary Tumor-Transforming 3, Pseudogene	Pseudogene	Q9NZH4	25	GC08M066767	0.960656	https://www.genecards.org/cgi-bin/carddisp.pl?gene=PTTG3P
MIR128-2	MicroRNA 128-2	RNA Gene		23	GC03P035754	0.960656	https://www.genecards.org/cgi-bin/carddisp.pl?gene=MIR128-2
MIRLET7B	MicroRNA Let-7b	RNA Gene		23	GC22P052689	0.960656	https://www.genecards.org/cgi-bin/carddisp.pl?gene=MIRLET7B
MIR101-1	MicroRNA 101-1	RNA Gene		22	GC01M065058	0.960656	https://www.genecards.org/cgi-bin/carddisp.pl?gene=MIR101-1
MIR138-2	MicroRNA 138-2	RNA Gene		22	GC16P057312	0.960656	https://www.genecards.org/cgi-bin/carddisp.pl?gene=MIR138-2
MIR137	MicroRNA 137	RNA Gene		21	GC01M098046	0.960656	https://www.genecards.org/cgi-bin/carddisp.pl?gene=MIR137
MIR675	MicroRNA 675	RNA Gene		21	GC11M008039	0.960656	https://www.genecards.org/cgi-bin/carddisp.pl?gene=MIR675
MIR489	MicroRNA 489	RNA Gene		20	GC07M093483	0.960656	https://www.genecards.org/cgi-bin/carddisp.pl?gene=MIR489
PTCSC3	Papillary Thyroid Carcinoma Susceptibility Candidate 3	RNA Gene		20	GC14M036315	0.960656	https://www.genecards.org/cgi-bin/carddisp.pl?gene=PTCSC3
SBF2-AS1	SBF2 Antisense RNA 1	RNA Gene		20	GC11P009758	0.960656	https://www.genecards.org/cgi-bin/carddisp.pl?gene=SBF2-AS1
LINC02899	Long Intergenic Non-Protein Coding RNA 2899	RNA Gene		19	GC05P023953	0.960656	https://www.genecards.org/cgi-bin/carddisp.pl?gene=LINC02899
MIR101-2	MicroRNA 101-2	RNA Gene		19	GC09P004867	0.960656	https://www.genecards.org/cgi-bin/carddisp.pl?gene=MIR101-2
LINC02446	Long Intergenic Non-Protein Coding RNA 2446	RNA Gene		17	GC12P028453	0.960656	https://www.genecards.org/cgi-bin/carddisp.pl?gene=LINC02446
LINC01614	Long Intergenic Non-Protein Coding RNA 1614	RNA Gene		15	GC02P215717	0.960656	https://www.genecards.org/cgi-bin/carddisp.pl?gene=LINC01614
LINC02273	Long Intergenic Non-Protein Coding RNA 2273	RNA Gene		15	GC04P152101	0.960656	https://www.genecards.org/cgi-bin/carddisp.pl?gene=LINC02273
MIR134	MicroRNA 134	RNA Gene		21	GC14P112725	0.95768	https://www.genecards.org/cgi-bin/carddisp.pl?gene=MIR134
AURKB	Aurora Kinase B	Protein Coding	Q96GD4	58	GC17M013554	0.935333	https://www.genecards.org/cgi-bin/carddisp.pl?gene=AURKB
CBL	Cbl Proto-Oncogene	Protein Coding	P22681	58	GC11P119206	0.935333	https://www.genecards.org/cgi-bin/carddisp.pl?gene=CBL
CASP1	Caspase 1	Protein Coding	P29466	56	GC11M105025	0.935333	https://www.genecards.org/cgi-bin/carddisp.pl?gene=CASP1
MTAP	Methylthioadenosine Phosphorylase	Protein Coding	Q13126	56	GC09P021806	0.935333	https://www.genecards.org/cgi-bin/carddisp.pl?gene=MTAP
TNC	Tenascin C	Protein Coding	P24821	56	GC09M115019	0.935333	https://www.genecards.org/cgi-bin/carddisp.pl?gene=TNC
BIRC2	Baculoviral IAP Repeat Containing 2	Protein Coding	Q13490	54	GC11P102347	0.935333	https://www.genecards.org/cgi-bin/carddisp.pl?gene=BIRC2
SLC4A4	Solute Carrier Family 4 Member 4	Protein Coding	Q9Y6R1	54	GC04P071063	0.935333	https://www.genecards.org/cgi-bin/carddisp.pl?gene=SLC4A4
EIF4EBP1	Eukaryotic Translation Initiation Factor 4E Binding Protein 1	Protein Coding	Q13541	53	GC08P038813	0.935333	https://www.genecards.org/cgi-bin/carddisp.pl?gene=EIF4EBP1
GSTM3	Glutathione S-Transferase Mu 3	Protein Coding	P21266	53	GC01M109733	0.935333	https://www.genecards.org/cgi-bin/carddisp.pl?gene=GSTM3
PAX5	Paired Box 5	Protein Coding	Q02548	53	GC09M036941	0.935333	https://www.genecards.org/cgi-bin/carddisp.pl?gene=PAX5
RFC1	Replication Factor C Subunit 1	Protein Coding	P35251	53	GC04M039291	0.935333	https://www.genecards.org/cgi-bin/carddisp.pl?gene=RFC1
RPSA	Ribosomal Protein SA	Protein Coding	P08865	53	GC03P039406	0.935333	https://www.genecards.org/cgi-bin/carddisp.pl?gene=RPSA
SKI	SKI Proto-Oncogene	Protein Coding	P12755	53	GC01P005305	0.935333	https://www.genecards.org/cgi-bin/carddisp.pl?gene=SKI
STS	Steroid Sulfatase	Protein Coding	P08842	53	GC0XP007146	0.935333	https://www.genecards.org/cgi-bin/carddisp.pl?gene=STS
FBXW11	F-Box And WD Repeat Domain Containing 11	Protein Coding	Q9UKB1	52	GC05M171861	0.935333	https://www.genecards.org/cgi-bin/carddisp.pl?gene=FBXW11
GPT2	Glutamic--Pyruvic Transaminase 2	Protein Coding	Q8TD30	52	GC16P049247	0.935333	https://www.genecards.org/cgi-bin/carddisp.pl?gene=GPT2
KARS1	Lysyl-TRNA Synthetase 1	Protein Coding	Q15046	52	GC16M075891	0.935333	https://www.genecards.org/cgi-bin/carddisp.pl?gene=KARS1
NME1	NME/NM23 Nucleoside Diphosphate Kinase 1	Protein Coding	P15531	52	GC17P078654	0.935333	https://www.genecards.org/cgi-bin/carddisp.pl?gene=NME1
RUVBL1	RuvB Like AAA ATPase 1	Protein Coding	Q9Y265	52	GC03M128064	0.935333	https://www.genecards.org/cgi-bin/carddisp.pl?gene=RUVBL1
COL4A5	Collagen Type IV Alpha 5 Chain	Protein Coding	P29400	51	GC0XP108439	0.935333	https://www.genecards.org/cgi-bin/carddisp.pl?gene=COL4A5
FARSB	Phenylalanyl-TRNA Synthetase Subunit Beta	Protein Coding	Q9NSD9	51	GC02M222570	0.935333	https://www.genecards.org/cgi-bin/carddisp.pl?gene=FARSB
ISL1	ISL LIM Homeobox 1	Protein Coding	P61371	51	GC05P051383	0.935333	https://www.genecards.org/cgi-bin/carddisp.pl?gene=ISL1
NRIP1	Nuclear Receptor Interacting Protein 1	Protein Coding	P48552	51	GC21M014961	0.935333	https://www.genecards.org/cgi-bin/carddisp.pl?gene=NRIP1
AGO2	Argonaute RISC Catalytic Component 2	Protein Coding	Q9UKV8	50	GC08M140522	0.935333	https://www.genecards.org/cgi-bin/carddisp.pl?gene=AGO2
DPM1	Dolichyl-Phosphate Mannosyltransferase Subunit 1, Catalytic	Protein Coding	O60762	50	GC20M050934	0.935333	https://www.genecards.org/cgi-bin/carddisp.pl?gene=DPM1
GNB4	G Protein Subunit Beta 4	Protein Coding	Q9HAV0	50	GC03M179397	0.935333	https://www.genecards.org/cgi-bin/carddisp.pl?gene=GNB4
GREM1	Gremlin 1, DAN Family BMP Antagonist	Protein Coding	O60565	50	GC15P053554	0.935333	https://www.genecards.org/cgi-bin/carddisp.pl?gene=GREM1
KPNB1	Karyopherin Subunit Beta 1	Protein Coding	Q14974	50	GC17P047649	0.935333	https://www.genecards.org/cgi-bin/carddisp.pl?gene=KPNB1
SALL4	Spalt Like Transcription Factor 4	Protein Coding	Q9UJQ4	50	GC20M051784	0.935333	https://www.genecards.org/cgi-bin/carddisp.pl?gene=SALL4
SFPQ	Splicing Factor Proline And Glutamine Rich	Protein Coding	P23246	50	GC01M035176	0.935333	https://www.genecards.org/cgi-bin/carddisp.pl?gene=SFPQ
TRPM7	Transient Receptor Potential Cation Channel Subfamily M Member 7	Protein Coding	Q96QT4	50	GC15M050552	0.935333	https://www.genecards.org/cgi-bin/carddisp.pl?gene=TRPM7
ANAPC1	Anaphase Promoting Complex Subunit 1	Protein Coding	Q9H1A4	49	GC02M111611	0.935333	https://www.genecards.org/cgi-bin/carddisp.pl?gene=ANAPC1
BAG3	BAG Cochaperone 3	Protein Coding	O95817	49	GC10P119651	0.935333	https://www.genecards.org/cgi-bin/carddisp.pl?gene=BAG3
FBXO11	F-Box Protein 11	Protein Coding	Q86XK2	49	GC02M047789	0.935333	https://www.genecards.org/cgi-bin/carddisp.pl?gene=FBXO11
MICU1	Mitochondrial Calcium Uptake 1	Protein Coding	Q9BPX6	49	GC10M072367	0.935333	https://www.genecards.org/cgi-bin/carddisp.pl?gene=MICU1
MYBL2	MYB Proto-Oncogene Like 2	Protein Coding	P10244	49	GC20P043667	0.935333	https://www.genecards.org/cgi-bin/carddisp.pl?gene=MYBL2
PDCD4	Programmed Cell Death 4	Protein Coding	Q53EL6	49	GC10P110871	0.935333	https://www.genecards.org/cgi-bin/carddisp.pl?gene=PDCD4
PYGB	Glycogen Phosphorylase B	Protein Coding	P11216	49	GC20P025248	0.935333	https://www.genecards.org/cgi-bin/carddisp.pl?gene=PYGB
FOXO4	Forkhead Box O4	Protein Coding	P98177	48	GC0XP071095	0.935333	https://www.genecards.org/cgi-bin/carddisp.pl?gene=FOXO4
MBD1	Methyl-CpG Binding Domain Protein 1	Protein Coding	Q9UIS9	48	GC18M050266	0.935333	https://www.genecards.org/cgi-bin/carddisp.pl?gene=MBD1
PELI1	Pellino E3 Ubiquitin Protein Ligase 1	Protein Coding	Q96FA3	48	GC02M064092	0.935333	https://www.genecards.org/cgi-bin/carddisp.pl?gene=PELI1
PTN	Pleiotrophin	Protein Coding	P21246	48	GC07M137227	0.935333	https://www.genecards.org/cgi-bin/carddisp.pl?gene=PTN
RAB10	RAB10, Member RAS Oncogene Family	Protein Coding	P61026	48	GC02P026033	0.935333	https://www.genecards.org/cgi-bin/carddisp.pl?gene=RAB10
SSBP1	Single Stranded DNA Binding Protein 1	Protein Coding	Q04837	48	GC07P153231	0.935333	https://www.genecards.org/cgi-bin/carddisp.pl?gene=SSBP1
TXNDC5	Thioredoxin Domain Containing 5	Protein Coding	Q8NBS9	48	GC06M007893	0.935333	https://www.genecards.org/cgi-bin/carddisp.pl?gene=TXNDC5
B3GALT5	Beta-1,3-Galactosyltransferase 5	Protein Coding	Q9Y2C3	47	GC21P039556	0.935333	https://www.genecards.org/cgi-bin/carddisp.pl?gene=B3GALT5
MFAP2	Microfibril Associated Protein 2	Protein Coding	P55001	47	GC01M016974	0.935333	https://www.genecards.org/cgi-bin/carddisp.pl?gene=MFAP2
NOLC1	Nucleolar And Coiled-Body Phosphoprotein 1	Protein Coding	Q14978	47	GC10P102152	0.935333	https://www.genecards.org/cgi-bin/carddisp.pl?gene=NOLC1
CBY1	Chibby Family Member 1, Beta Catenin Antagonist	Protein Coding	Q9Y3M2	46	GC22P038656	0.935333	https://www.genecards.org/cgi-bin/carddisp.pl?gene=CBY1
CERS6	Ceramide Synthase 6	Protein Coding	Q6ZMG9	46	GC02P168455	0.935333	https://www.genecards.org/cgi-bin/carddisp.pl?gene=CERS6
GPM6A	Glycoprotein M6A	Protein Coding	P51674	46	GC04M175632	0.935333	https://www.genecards.org/cgi-bin/carddisp.pl?gene=GPM6A
HOXA3	Homeobox A3	Protein Coding	O43365	46	GC07M027803	0.935333	https://www.genecards.org/cgi-bin/carddisp.pl?gene=HOXA3
TNRC6B	Trinucleotide Repeat Containing Adaptor 6B	Protein Coding	Q9UPQ9	46	GC22P040044	0.935333	https://www.genecards.org/cgi-bin/carddisp.pl?gene=TNRC6B
CPEB4	Cytoplasmic Polyadenylation Element Binding Protein 4	Protein Coding	Q17RY0	45	GC05P173888	0.935333	https://www.genecards.org/cgi-bin/carddisp.pl?gene=CPEB4
DPPA4	Developmental Pluripotency Associated 4	Protein Coding	Q7L190	45	GC03M109326	0.935333	https://www.genecards.org/cgi-bin/carddisp.pl?gene=DPPA4
LUC7L3	LUC7 Like 3 Pre-MRNA Splicing Factor	Protein Coding	O95232	45	GC17P050719	0.935333	https://www.genecards.org/cgi-bin/carddisp.pl?gene=LUC7L3
PAG1	Phosphoprotein Membrane Anchor With Glycosphingolipid Microdomains 1	Protein Coding	Q9NWQ8	45	GC08M080967	0.935333	https://www.genecards.org/cgi-bin/carddisp.pl?gene=PAG1
ZC3HAV1	Zinc Finger CCCH-Type Containing, Antiviral 1	Protein Coding	Q7Z2W4	45	GC07M139090	0.935333	https://www.genecards.org/cgi-bin/carddisp.pl?gene=ZC3HAV1
FCHO2	FCH And Mu Domain Containing Endocytic Adaptor 2	Protein Coding	Q0JRZ9	44	GC05P074558	0.935333	https://www.genecards.org/cgi-bin/carddisp.pl?gene=FCHO2
PJA2	Praja Ring Finger Ubiquitin Ligase 2	Protein Coding	O43164	44	GC05M109334	0.935333	https://www.genecards.org/cgi-bin/carddisp.pl?gene=PJA2
RMND5A	Required For Meiotic Nuclear Division 5 Homolog A	Protein Coding	Q9H871	44	GC02P086721	0.935333	https://www.genecards.org/cgi-bin/carddisp.pl?gene=RMND5A
SNRPF	Small Nuclear Ribonucleoprotein Polypeptide F	Protein Coding	P62306	44	GC12P095858	0.935333	https://www.genecards.org/cgi-bin/carddisp.pl?gene=SNRPF
ERH	ERH MRNA Splicing And Mitosis Factor	Protein Coding	P84090	43	GC14M069380	0.935333	https://www.genecards.org/cgi-bin/carddisp.pl?gene=ERH
MRPS34	Mitochondrial Ribosomal Protein S34	Protein Coding	P82930	43	GC16M001771	0.935333	https://www.genecards.org/cgi-bin/carddisp.pl?gene=MRPS34
IPO9	Importin 9	Protein Coding	Q96P70	42	GC01P201829	0.935333	https://www.genecards.org/cgi-bin/carddisp.pl?gene=IPO9
ZNF131	Zinc Finger Protein 131	Protein Coding	P52739	42	GC05P045000	0.935333	https://www.genecards.org/cgi-bin/carddisp.pl?gene=ZNF131
FNDC3B	Fibronectin Type III Domain Containing 3B	Protein Coding	Q53EP0	41	GC03P172039	0.935333	https://www.genecards.org/cgi-bin/carddisp.pl?gene=FNDC3B
ZBTB1	Zinc Finger And BTB Domain Containing 1	Protein Coding	Q9Y2K1	41	GC14P064503	0.935333	https://www.genecards.org/cgi-bin/carddisp.pl?gene=ZBTB1
FBXO17	F-Box Protein 17	Protein Coding	Q96EF6	39	GC19M038941	0.935333	https://www.genecards.org/cgi-bin/carddisp.pl?gene=FBXO17
GID4	GID Complex Subunit 4 Homolog	Protein Coding	Q8IVV7	39	GC17P018039	0.935333	https://www.genecards.org/cgi-bin/carddisp.pl?gene=GID4
MIR146A	MicroRNA 146a	RNA Gene		25	GC05P160485	0.935333	https://www.genecards.org/cgi-bin/carddisp.pl?gene=MIR146A
CRNDE	Colorectal Neoplasia Differentially Expressed	RNA Gene		24	GC16M054924	0.935333	https://www.genecards.org/cgi-bin/carddisp.pl?gene=CRNDE
B3GALT5-AS1	B3GALT5 Antisense RNA 1	RNA Gene	P59052	23	GC21M039597	0.935333	https://www.genecards.org/cgi-bin/carddisp.pl?gene=B3GALT5-AS1
MIR212	MicroRNA 212	RNA Gene		23	GC17M002050	0.935333	https://www.genecards.org/cgi-bin/carddisp.pl?gene=MIR212
NPSR1-AS1	NPSR1 Antisense RNA 1	RNA Gene		23	GC07M034385	0.935333	https://www.genecards.org/cgi-bin/carddisp.pl?gene=NPSR1-AS1
MIR25	MicroRNA 25	RNA Gene		22	GC07M100093	0.935333	https://www.genecards.org/cgi-bin/carddisp.pl?gene=MIR25
MIR582	MicroRNA 582	RNA Gene		22	GC05M059703	0.935333	https://www.genecards.org/cgi-bin/carddisp.pl?gene=MIR582
MIR590	MicroRNA 590	RNA Gene		22	GC07P074191	0.935333	https://www.genecards.org/cgi-bin/carddisp.pl?gene=MIR590
HLA-F-AS1	HLA-F Antisense RNA 1	RNA Gene		21	GC06M080800	0.935333	https://www.genecards.org/cgi-bin/carddisp.pl?gene=HLA-F-AS1
OVCH1-AS1	OVCH1 Antisense RNA 1	RNA Gene		18	GC12P029389	0.935333	https://www.genecards.org/cgi-bin/carddisp.pl?gene=OVCH1-AS1
LINC01138	Long Intergenic Non-Protein Coding RNA 1138	RNA Gene		17	GC01M155668	0.935333	https://www.genecards.org/cgi-bin/carddisp.pl?gene=LINC01138
LINC01060	Long Intergenic Non-Protein Coding RNA 1060	RNA Gene		16	GC04P188372	0.935333	https://www.genecards.org/cgi-bin/carddisp.pl?gene=LINC01060
MIR522	MicroRNA 522	RNA Gene		16	GC19P053751	0.935333	https://www.genecards.org/cgi-bin/carddisp.pl?gene=MIR522
MIR640	MicroRNA 640	RNA Gene		16	GC19P019435	0.935333	https://www.genecards.org/cgi-bin/carddisp.pl?gene=MIR640
MIR3195	MicroRNA 3195	RNA Gene		14	GC20P062064	0.935333	https://www.genecards.org/cgi-bin/carddisp.pl?gene=MIR3195
MIR4689	MicroRNA 4689	RNA Gene		13	GC01M005862	0.935333	https://www.genecards.org/cgi-bin/carddisp.pl?gene=MIR4689
CTSLP8	Cathepsin L Pseudogene 8	Pseudogene		11	GC09P087844	0.935333	https://www.genecards.org/cgi-bin/carddisp.pl?gene=CTSLP8
CARM1	Coactivator Associated Arginine Methyltransferase 1	Protein Coding	Q86X55	54	GC19P010871	0.923091	https://www.genecards.org/cgi-bin/carddisp.pl?gene=CARM1
P2RX7	Purinergic Receptor P2X 7	Protein Coding	Q99572	53	GC12P128227	0.923091	https://www.genecards.org/cgi-bin/carddisp.pl?gene=P2RX7
CUL2	Cullin 2	Protein Coding	Q13617	50	GC10M035046	0.923091	https://www.genecards.org/cgi-bin/carddisp.pl?gene=CUL2
SQLE	Squalene Epoxidase	Protein Coding	Q14534	50	GC08P124998	0.923091	https://www.genecards.org/cgi-bin/carddisp.pl?gene=SQLE
CYCS	Cytochrome C, Somatic	Protein Coding	P99999	55	GC07M025118	0.910355	https://www.genecards.org/cgi-bin/carddisp.pl?gene=CYCS
MAP2K1	Mitogen-Activated Protein Kinase Kinase 1	Protein Coding	Q02750	61	GC15P066386	0.906591	https://www.genecards.org/cgi-bin/carddisp.pl?gene=MAP2K1
PDGFRB	Platelet Derived Growth Factor Receptor Beta	Protein Coding	P09619	60	GC05M150113	0.906591	https://www.genecards.org/cgi-bin/carddisp.pl?gene=PDGFRB
CXCR4	C-X-C Motif Chemokine Receptor 4	Protein Coding	P61073	59	GC02M136114	0.906591	https://www.genecards.org/cgi-bin/carddisp.pl?gene=CXCR4
NFKB2	Nuclear Factor Kappa B Subunit 2	Protein Coding	Q00653	59	GC10P102394	0.906591	https://www.genecards.org/cgi-bin/carddisp.pl?gene=NFKB2
FLT1	Fms Related Receptor Tyrosine Kinase 1	Protein Coding	P17948	58	GC13M028300	0.906591	https://www.genecards.org/cgi-bin/carddisp.pl?gene=FLT1
PRKCD	Protein Kinase C Delta	Protein Coding	Q05655	58	GC03P053156	0.906591	https://www.genecards.org/cgi-bin/carddisp.pl?gene=PRKCD
CHUK	Component Of Inhibitor Of Nuclear Factor Kappa B Kinase Complex	Protein Coding	O15111	57	GC10M100296	0.906591	https://www.genecards.org/cgi-bin/carddisp.pl?gene=CHUK
DNMT3B	DNA Methyltransferase 3 Beta	Protein Coding	Q9UBC3	57	GC20P032762	0.906591	https://www.genecards.org/cgi-bin/carddisp.pl?gene=DNMT3B
CAMK2D	Calcium/Calmodulin Dependent Protein Kinase II Delta	Protein Coding	Q13557	56	GC04M113418	0.906591	https://www.genecards.org/cgi-bin/carddisp.pl?gene=CAMK2D
CD36	CD36 Molecule	Protein Coding	P16671	56	GC07P080369	0.906591	https://www.genecards.org/cgi-bin/carddisp.pl?gene=CD36
CSNK1A1	Casein Kinase 1 Alpha 1	Protein Coding	P48729	56	GC05M149492	0.906591	https://www.genecards.org/cgi-bin/carddisp.pl?gene=CSNK1A1
ROCK1	Rho Associated Coiled-Coil Containing Protein Kinase 1	Protein Coding	Q13464	56	GC18M020946	0.906591	https://www.genecards.org/cgi-bin/carddisp.pl?gene=ROCK1
STAT2	Signal Transducer And Activator Of Transcription 2	Protein Coding	P52630	55	GC12M056341	0.906591	https://www.genecards.org/cgi-bin/carddisp.pl?gene=STAT2
NRP1	Neuropilin 1	Protein Coding	O14786	54	GC10M033177	0.906591	https://www.genecards.org/cgi-bin/carddisp.pl?gene=NRP1
PLK4	Polo Like Kinase 4	Protein Coding	O00444	54	GC04P127880	0.906591	https://www.genecards.org/cgi-bin/carddisp.pl?gene=PLK4
AHR	Aryl Hydrocarbon Receptor	Protein Coding	P35869	53	GC07P016916	0.906591	https://www.genecards.org/cgi-bin/carddisp.pl?gene=AHR
ALDH3A1	Aldehyde Dehydrogenase 3 Family Member A1	Protein Coding	P30838	53	GC17M019737	0.906591	https://www.genecards.org/cgi-bin/carddisp.pl?gene=ALDH3A1
CDK9	Cyclin Dependent Kinase 9	Protein Coding	P50750	53	GC09P130037	0.906591	https://www.genecards.org/cgi-bin/carddisp.pl?gene=CDK9
SUMO1	Small Ubiquitin Like Modifier 1	Protein Coding	P63165	53	GC02M202206	0.906591	https://www.genecards.org/cgi-bin/carddisp.pl?gene=SUMO1
ARF1	ADP Ribosylation Factor 1	Protein Coding	P84077	52	GC01P228082	0.906591	https://www.genecards.org/cgi-bin/carddisp.pl?gene=ARF1
DDX6	DEAD-Box Helicase 6	Protein Coding	P26196	52	GC11M118748	0.906591	https://www.genecards.org/cgi-bin/carddisp.pl?gene=DDX6
DPYSL2	Dihydropyrimidinase Like 2	Protein Coding	Q16555	52	GC08P026514	0.906591	https://www.genecards.org/cgi-bin/carddisp.pl?gene=DPYSL2
DYNC1H1	Dynein Cytoplasmic 1 Heavy Chain 1	Protein Coding	Q14204	52	GC14P112072	0.906591	https://www.genecards.org/cgi-bin/carddisp.pl?gene=DYNC1H1
FDFT1	Farnesyl-Diphosphate Farnesyltransferase 1	Protein Coding	P37268	52	GC08P011795	0.906591	https://www.genecards.org/cgi-bin/carddisp.pl?gene=FDFT1
LARS1	Leucyl-TRNA Synthetase 1	Protein Coding	Q9P2J5	52	GC05M146114	0.906591	https://www.genecards.org/cgi-bin/carddisp.pl?gene=LARS1
PLCE1	Phospholipase C Epsilon 1	Protein Coding	Q9P212	52	GC10P093993	0.906591	https://www.genecards.org/cgi-bin/carddisp.pl?gene=PLCE1
PLOD1	Procollagen-Lysine,2-Oxoglutarate 5-Dioxygenase 1	Protein Coding	Q02809	52	GC01P011934	0.906591	https://www.genecards.org/cgi-bin/carddisp.pl?gene=PLOD1
PSMA6	Proteasome 20S Subunit Alpha 6	Protein Coding	P60900	52	GC14P035278	0.906591	https://www.genecards.org/cgi-bin/carddisp.pl?gene=PSMA6
SOX9	SRY-Box Transcription Factor 9	Protein Coding	P48436	52	GC17P072121	0.906591	https://www.genecards.org/cgi-bin/carddisp.pl?gene=SOX9
SRPK1	SRSF Protein Kinase 1	Protein Coding	Q96SB4	52	GC06M081060	0.906591	https://www.genecards.org/cgi-bin/carddisp.pl?gene=SRPK1
STAG2	Stromal Antigen 2	Protein Coding	Q8N3U4	52	GC0XP123960	0.906591	https://www.genecards.org/cgi-bin/carddisp.pl?gene=STAG2
P2RY2	Purinergic Receptor P2Y2	Protein Coding	P41231	51	GC11P073677	0.906591	https://www.genecards.org/cgi-bin/carddisp.pl?gene=P2RY2
RUVBL2	RuvB Like AAA ATPase 2	Protein Coding	Q9Y230	51	GC19P048993	0.906591	https://www.genecards.org/cgi-bin/carddisp.pl?gene=RUVBL2
S100B	S100 Calcium Binding Protein B	Protein Coding	P04271	51	GC21M052331	0.906591	https://www.genecards.org/cgi-bin/carddisp.pl?gene=S100B
ANGPTL4	Angiopoietin Like 4	Protein Coding	Q9BY76	50	GC19P008363	0.906591	https://www.genecards.org/cgi-bin/carddisp.pl?gene=ANGPTL4
DSC3	Desmocollin 3	Protein Coding	Q14574	50	GC18M030991	0.906591	https://www.genecards.org/cgi-bin/carddisp.pl?gene=DSC3
FBXO7	F-Box Protein 7	Protein Coding	Q9Y3I1	50	GC22P032474	0.906591	https://www.genecards.org/cgi-bin/carddisp.pl?gene=FBXO7
GNB2	G Protein Subunit Beta 2	Protein Coding	P62879	50	GC07P100673	0.906591	https://www.genecards.org/cgi-bin/carddisp.pl?gene=GNB2
HSPA6	Heat Shock Protein Family A (Hsp70) Member 6	Protein Coding	P17066	50	GC01P161524	0.906591	https://www.genecards.org/cgi-bin/carddisp.pl?gene=HSPA6
LIF	LIF Interleukin 6 Family Cytokine	Protein Coding	P15018	50	GC22M030240	0.906591	https://www.genecards.org/cgi-bin/carddisp.pl?gene=LIF
POLR2B	RNA Polymerase II Subunit B	Protein Coding	P30876	50	GC04P056977	0.906591	https://www.genecards.org/cgi-bin/carddisp.pl?gene=POLR2B
RPS3	Ribosomal Protein S3	Protein Coding	P23396	50	GC11P079380	0.906591	https://www.genecards.org/cgi-bin/carddisp.pl?gene=RPS3
SOCS2	Suppressor Of Cytokine Signaling 2	Protein Coding	O14508	50	GC12P093569	0.906591	https://www.genecards.org/cgi-bin/carddisp.pl?gene=SOCS2
TP53BP1	Tumor Protein P53 Binding Protein 1	Protein Coding	Q12888	50	GC15M043403	0.906591	https://www.genecards.org/cgi-bin/carddisp.pl?gene=TP53BP1
TRIP11	Thyroid Hormone Receptor Interactor 11	Protein Coding	Q15643	50	GC14M091965	0.906591	https://www.genecards.org/cgi-bin/carddisp.pl?gene=TRIP11
UGT8	UDP Glycosyltransferase 8	Protein Coding	Q16880	50	GC04P114598	0.906591	https://www.genecards.org/cgi-bin/carddisp.pl?gene=UGT8
USF1	Upstream Transcription Factor 1	Protein Coding	P22415	50	GC01M161039	0.906591	https://www.genecards.org/cgi-bin/carddisp.pl?gene=USF1
APOD	Apolipoprotein D	Protein Coding	P05090	49	GC03M195568	0.906591	https://www.genecards.org/cgi-bin/carddisp.pl?gene=APOD
ATP6V0C	ATPase H+ Transporting V0 Subunit C	Protein Coding	P27449	49	GC16P002513	0.906591	https://www.genecards.org/cgi-bin/carddisp.pl?gene=ATP6V0C
BAZ1B	Bromodomain Adjacent To Zinc Finger Domain 1B	Protein Coding	Q9UIG0	49	GC07M073440	0.906591	https://www.genecards.org/cgi-bin/carddisp.pl?gene=BAZ1B
CBX5	Chromobox 5	Protein Coding	P45973	49	GC12M054230	0.906591	https://www.genecards.org/cgi-bin/carddisp.pl?gene=CBX5
LEMD3	LEM Domain Containing 3	Protein Coding	Q9Y2U8	49	GC12P065169	0.906591	https://www.genecards.org/cgi-bin/carddisp.pl?gene=LEMD3
PKP1	Plakophilin 1	Protein Coding	Q13835	49	GC01P201283	0.906591	https://www.genecards.org/cgi-bin/carddisp.pl?gene=PKP1
RANBP9	RAN Binding Protein 9	Protein Coding	Q96S59	49	GC06M013621	0.906591	https://www.genecards.org/cgi-bin/carddisp.pl?gene=RANBP9
RCOR1	REST Corepressor 1	Protein Coding	Q9UKL0	49	GC14P102592	0.906591	https://www.genecards.org/cgi-bin/carddisp.pl?gene=RCOR1
RPS27A	Ribosomal Protein S27a	Protein Coding	P62979	49	GC02P055231	0.906591	https://www.genecards.org/cgi-bin/carddisp.pl?gene=RPS27A
SETD1A	SET Domain Containing 1A, Histone Lysine Methyltransferase	Protein Coding	O15047	49	GC16P047795	0.906591	https://www.genecards.org/cgi-bin/carddisp.pl?gene=SETD1A
STK38	Serine/Threonine Kinase 38	Protein Coding	Q15208	49	GC06M036493	0.906591	https://www.genecards.org/cgi-bin/carddisp.pl?gene=STK38
TGM3	Transglutaminase 3	Protein Coding	Q08188	49	GC20P002296	0.906591	https://www.genecards.org/cgi-bin/carddisp.pl?gene=TGM3
WDR26	WD Repeat Domain 26	Protein Coding	Q9H7D7	49	GC01M224385	0.906591	https://www.genecards.org/cgi-bin/carddisp.pl?gene=WDR26
ARF3	ADP Ribosylation Factor 3	Protein Coding	P61204	48	GC12M050429	0.906591	https://www.genecards.org/cgi-bin/carddisp.pl?gene=ARF3
CDK17	Cyclin Dependent Kinase 17	Protein Coding	Q00537	48	GC12M096278	0.906591	https://www.genecards.org/cgi-bin/carddisp.pl?gene=CDK17
CST6	Cystatin E/M	Protein Coding	Q15828	48	GC11P072945	0.906591	https://www.genecards.org/cgi-bin/carddisp.pl?gene=CST6
IGF2BP3	Insulin Like Growth Factor 2 MRNA Binding Protein 3	Protein Coding	O00425	48	GC07M023449	0.906591	https://www.genecards.org/cgi-bin/carddisp.pl?gene=IGF2BP3
KRT7	Keratin 7	Protein Coding	P08729	48	GC12P052232	0.906591	https://www.genecards.org/cgi-bin/carddisp.pl?gene=KRT7
MAGT1	Magnesium Transporter 1	Protein Coding	Q9H0U3	48	GC0XM078117	0.906591	https://www.genecards.org/cgi-bin/carddisp.pl?gene=MAGT1
ONECUT1	One Cut Homeobox 1	Protein Coding	Q9UBC0	48	GC15M133072	0.906591	https://www.genecards.org/cgi-bin/carddisp.pl?gene=ONECUT1
RPL12	Ribosomal Protein L12	Protein Coding	P30050	48	GC09M127447	0.906591	https://www.genecards.org/cgi-bin/carddisp.pl?gene=RPL12
RPS2	Ribosomal Protein S2	Protein Coding	P15880	48	GC16M010439	0.906591	https://www.genecards.org/cgi-bin/carddisp.pl?gene=RPS2
SERPINB7	Serpin Family B Member 7	Protein Coding	O75635	48	GC18P063752	0.906591	https://www.genecards.org/cgi-bin/carddisp.pl?gene=SERPINB7
SLC7A8	Solute Carrier Family 7 Member 8	Protein Coding	Q9UHI5	48	GC14M023125	0.906591	https://www.genecards.org/cgi-bin/carddisp.pl?gene=SLC7A8
BHLHE40	Basic Helix-Loop-Helix Family Member E40	Protein Coding	O14503	47	GC03P004980	0.906591	https://www.genecards.org/cgi-bin/carddisp.pl?gene=BHLHE40
CTNNBL1	Catenin Beta Like 1	Protein Coding	Q8WYA6	47	GC20P037693	0.906591	https://www.genecards.org/cgi-bin/carddisp.pl?gene=CTNNBL1
DECR1	2,4-Dienoyl-CoA Reductase 1	Protein Coding	Q16698	47	GC08P090001	0.906591	https://www.genecards.org/cgi-bin/carddisp.pl?gene=DECR1
OTX1	Orthodenticle Homeobox 1	Protein Coding	P32242	47	GC02P063050	0.906591	https://www.genecards.org/cgi-bin/carddisp.pl?gene=OTX1
RPL22	Ribosomal Protein L22	Protein Coding	P35268	47	GC01M010016	0.906591	https://www.genecards.org/cgi-bin/carddisp.pl?gene=RPL22
STYK1	Serine/Threonine/Tyrosine Kinase 1	Protein Coding	Q6J9G0	47	GC12M024913	0.906591	https://www.genecards.org/cgi-bin/carddisp.pl?gene=STYK1
CA10	Carbonic Anhydrase 10	Protein Coding	Q9NS85	46	GC17M051630	0.906591	https://www.genecards.org/cgi-bin/carddisp.pl?gene=CA10
EIF3I	Eukaryotic Translation Initiation Factor 3 Subunit I	Protein Coding	Q13347	46	GC01P032221	0.906591	https://www.genecards.org/cgi-bin/carddisp.pl?gene=EIF3I
GTF2I	General Transcription Factor IIi	Protein Coding	P78347	46	GC07P079598	0.906591	https://www.genecards.org/cgi-bin/carddisp.pl?gene=GTF2I
LPA	Lipoprotein(A)	Protein Coding	P08519	46	GC06M160531	0.906591	https://www.genecards.org/cgi-bin/carddisp.pl?gene=LPA
MKLN1	Muskelin 1	Protein Coding	Q9UL63	46	GC07P131110	0.906591	https://www.genecards.org/cgi-bin/carddisp.pl?gene=MKLN1
NUDT5	Nudix Hydrolase 5	Protein Coding	Q9UKK9	46	GC10M012165	0.906591	https://www.genecards.org/cgi-bin/carddisp.pl?gene=NUDT5
PPIH	Peptidylprolyl Isomerase H	Protein Coding	O43447	46	GC01P042657	0.906591	https://www.genecards.org/cgi-bin/carddisp.pl?gene=PPIH
QSOX1	Quiescin Sulfhydryl Oxidase 1	Protein Coding	O00391	46	GC01P180154	0.906591	https://www.genecards.org/cgi-bin/carddisp.pl?gene=QSOX1
RBM28	RNA Binding Motif Protein 28	Protein Coding	Q9NW13	46	GC07M128626	0.906591	https://www.genecards.org/cgi-bin/carddisp.pl?gene=RBM28
RNF7	Ring Finger Protein 7	Protein Coding	Q9UBF6	46	GC03P141738	0.906591	https://www.genecards.org/cgi-bin/carddisp.pl?gene=RNF7
RPL28	Ribosomal Protein L28	Protein Coding	P46779	46	GC19P083934	0.906591	https://www.genecards.org/cgi-bin/carddisp.pl?gene=RPL28
RPS11	Ribosomal Protein S11	Protein Coding	P62280	46	GC19P049496	0.906591	https://www.genecards.org/cgi-bin/carddisp.pl?gene=RPS11
SERPINA12	Serpin Family A Member 12	Protein Coding	Q8IW75	46	GC14M094487	0.906591	https://www.genecards.org/cgi-bin/carddisp.pl?gene=SERPINA12
SNRNP70	Small Nuclear Ribonucleoprotein U1 Subunit 70	Protein Coding	P08621	46	GC19P049085	0.906591	https://www.genecards.org/cgi-bin/carddisp.pl?gene=SNRNP70
SOX13	SRY-Box Transcription Factor 13	Protein Coding	Q9UN79	46	GC01P204074	0.906591	https://www.genecards.org/cgi-bin/carddisp.pl?gene=SOX13
USP53	Ubiquitin Specific Peptidase 53	Protein Coding	Q70EK8	46	GC04P119212	0.906591	https://www.genecards.org/cgi-bin/carddisp.pl?gene=USP53
ABCF2	ATP Binding Cassette Subfamily F Member 2	Protein Coding	Q9UG63	45	GC07M151211	0.906591	https://www.genecards.org/cgi-bin/carddisp.pl?gene=ABCF2
ACOT9	Acyl-CoA Thioesterase 9	Protein Coding	Q9Y305	45	GC0XM023701	0.906591	https://www.genecards.org/cgi-bin/carddisp.pl?gene=ACOT9
CPSF6	Cleavage And Polyadenylation Specific Factor 6	Protein Coding	Q16630	45	GC12P069239	0.906591	https://www.genecards.org/cgi-bin/carddisp.pl?gene=CPSF6
HEATR1	HEAT Repeat Containing 1	Protein Coding	Q9H583	45	GC01M236549	0.906591	https://www.genecards.org/cgi-bin/carddisp.pl?gene=HEATR1
HNRNPA3	Heterogeneous Nuclear Ribonucleoprotein A3	Protein Coding	P51991	45	GC02P177212	0.906591	https://www.genecards.org/cgi-bin/carddisp.pl?gene=HNRNPA3
KIF15	Kinesin Family Member 15	Protein Coding	Q9NS87	45	GC03P051121	0.906591	https://www.genecards.org/cgi-bin/carddisp.pl?gene=KIF15
LEMD2	LEM Domain Nuclear Envelope Protein 2	Protein Coding	Q8NC56	45	GC06M081039	0.906591	https://www.genecards.org/cgi-bin/carddisp.pl?gene=LEMD2
PELP1	Proline, Glutamate And Leucine Rich Protein 1	Protein Coding	Q8IZL8	45	GC17M004669	0.906591	https://www.genecards.org/cgi-bin/carddisp.pl?gene=PELP1
RANBP10	RAN Binding Protein 10	Protein Coding	Q6VN20	45	GC16M067723	0.906591	https://www.genecards.org/cgi-bin/carddisp.pl?gene=RANBP10
RPL18A	Ribosomal Protein L18a	Protein Coding	Q02543	45	GC19P082834	0.906591	https://www.genecards.org/cgi-bin/carddisp.pl?gene=RPL18A
SF3A3	Splicing Factor 3a Subunit 3	Protein Coding	Q12874	45	GC01M037956	0.906591	https://www.genecards.org/cgi-bin/carddisp.pl?gene=SF3A3
TRIM11	Tripartite Motif Containing 11	Protein Coding	Q96F44	45	GC01M228393	0.906591	https://www.genecards.org/cgi-bin/carddisp.pl?gene=TRIM11
UBAP2L	Ubiquitin Associated Protein 2 Like	Protein Coding	Q14157	45	GC01P155315	0.906591	https://www.genecards.org/cgi-bin/carddisp.pl?gene=UBAP2L
DDX56	DEAD-Box Helicase 56	Protein Coding	Q9NY93	44	GC07M044565	0.906591	https://www.genecards.org/cgi-bin/carddisp.pl?gene=DDX56
KLF8	KLF Transcription Factor 8	Protein Coding	O95600	44	GC0XP055913	0.906591	https://www.genecards.org/cgi-bin/carddisp.pl?gene=KLF8
MAEA	Macrophage Erythroblast Attacher, E3 Ubiquitin Ligase	Protein Coding	Q7L5Y9	44	GC04P001289	0.906591	https://www.genecards.org/cgi-bin/carddisp.pl?gene=MAEA
POF1B	POF1B Actin Binding Protein	Protein Coding	Q8WVV4	44	GC0XM085277	0.906591	https://www.genecards.org/cgi-bin/carddisp.pl?gene=POF1B
PRPF40A	Pre-MRNA Processing Factor 40 Homolog A	Protein Coding	O75400	44	GC02M152651	0.906591	https://www.genecards.org/cgi-bin/carddisp.pl?gene=PRPF40A
PSME4	Proteasome Activator Subunit 4	Protein Coding	Q14997	44	GC02M053864	0.906591	https://www.genecards.org/cgi-bin/carddisp.pl?gene=PSME4
RPS25	Ribosomal Protein S25	Protein Coding	P62851	44	GC11M119015	0.906591	https://www.genecards.org/cgi-bin/carddisp.pl?gene=RPS25
SKA1	Spindle And Kinetochore Associated Complex Subunit 1	Protein Coding	Q96BD8	44	GC18P050374	0.906591	https://www.genecards.org/cgi-bin/carddisp.pl?gene=SKA1
TUBG2	Tubulin Gamma 2	Protein Coding	Q9NRH3	44	GC17P042659	0.906591	https://www.genecards.org/cgi-bin/carddisp.pl?gene=TUBG2
UBP1	Upstream Binding Protein 1	Protein Coding	Q9NZI7	44	GC03M033389	0.906591	https://www.genecards.org/cgi-bin/carddisp.pl?gene=UBP1
YPEL5	Yippee Like 5	Protein Coding	P62699	44	GC02P030108	0.906591	https://www.genecards.org/cgi-bin/carddisp.pl?gene=YPEL5
LUC7L2	LUC7 Like 2, Pre-MRNA Splicing Factor	Protein Coding	Q9Y383	43	GC07P139344	0.906591	https://www.genecards.org/cgi-bin/carddisp.pl?gene=LUC7L2
RPL36AL	Ribosomal Protein L36a Like	Protein Coding	Q969Q0	43	GC14M049619	0.906591	https://www.genecards.org/cgi-bin/carddisp.pl?gene=RPL36AL
U2SURP	U2 SnRNP Associated SURP Domain Containing	Protein Coding	O15042	43	GC03P142964	0.906591	https://www.genecards.org/cgi-bin/carddisp.pl?gene=U2SURP
UXT	Ubiquitously Expressed Prefoldin Like Chaperone	Protein Coding	Q9UBK9	43	GC0XM047651	0.906591	https://www.genecards.org/cgi-bin/carddisp.pl?gene=UXT
ANP32E	Acidic Nuclear Phosphoprotein 32 Family Member E	Protein Coding	Q9BTT0	42	GC01M150218	0.906591	https://www.genecards.org/cgi-bin/carddisp.pl?gene=ANP32E
ARMC8	Armadillo Repeat Containing 8	Protein Coding	Q8IUR7	42	GC03P138187	0.906591	https://www.genecards.org/cgi-bin/carddisp.pl?gene=ARMC8
CCDC86	Coiled-Coil Domain Containing 86	Protein Coding	Q9H6F5	42	GC11P061094	0.906591	https://www.genecards.org/cgi-bin/carddisp.pl?gene=CCDC86
CEP97	Centrosomal Protein 97	Protein Coding	Q8IW35	42	GC03P101840	0.906591	https://www.genecards.org/cgi-bin/carddisp.pl?gene=CEP97
CPSF7	Cleavage And Polyadenylation Specific Factor 7	Protein Coding	Q8N684	42	GC11M061402	0.906591	https://www.genecards.org/cgi-bin/carddisp.pl?gene=CPSF7
FOXD1	Forkhead Box D1	Protein Coding	Q16676	42	GC05M073444	0.906591	https://www.genecards.org/cgi-bin/carddisp.pl?gene=FOXD1
GSE1	Gse1 Coiled-Coil Protein	Protein Coding	Q14687	42	GC16P085171	0.906591	https://www.genecards.org/cgi-bin/carddisp.pl?gene=GSE1
HMG20A	High Mobility Group 20A	Protein Coding	Q9NP66	42	GC15P077420	0.906591	https://www.genecards.org/cgi-bin/carddisp.pl?gene=HMG20A
HMG20B	High Mobility Group 20B	Protein Coding	Q9P0W2	42	GC19P003572	0.906591	https://www.genecards.org/cgi-bin/carddisp.pl?gene=HMG20B
MCMBP	Minichromosome Maintenance Complex Binding Protein	Protein Coding	Q9BTE3	42	GC10M119829	0.906591	https://www.genecards.org/cgi-bin/carddisp.pl?gene=MCMBP
SKA3	Spindle And Kinetochore Associated Complex Subunit 3	Protein Coding	Q8IX90	42	GC13M021153	0.906591	https://www.genecards.org/cgi-bin/carddisp.pl?gene=SKA3
BARX2	BARX Homeobox 2	Protein Coding	Q9UMQ3	41	GC11P129375	0.906591	https://www.genecards.org/cgi-bin/carddisp.pl?gene=BARX2
GID8	GID Complex Subunit 8 Homolog	Protein Coding	Q9NWU2	41	GC20P062938	0.906591	https://www.genecards.org/cgi-bin/carddisp.pl?gene=GID8
HNRNPUL2	Heterogeneous Nuclear Ribonucleoprotein U Like 2	Protein Coding	Q1KMD3	41	GC11M062712	0.906591	https://www.genecards.org/cgi-bin/carddisp.pl?gene=HNRNPUL2
LAMTOR1	Late Endosomal/Lysosomal Adaptor, MAPK And MTOR Activator 1	Protein Coding	Q6IAA8	41	GC11M072085	0.906591	https://www.genecards.org/cgi-bin/carddisp.pl?gene=LAMTOR1
NOL10	Nucleolar Protein 10	Protein Coding	Q9BSC4	41	GC02M010562	0.906591	https://www.genecards.org/cgi-bin/carddisp.pl?gene=NOL10
RCOR3	REST Corepressor 3	Protein Coding	Q9P2K3	41	GC01P211258	0.906591	https://www.genecards.org/cgi-bin/carddisp.pl?gene=RCOR3
SEC61G	SEC61 Translocon Subunit Gamma	Protein Coding	P60059	41	GC07M054752	0.906591	https://www.genecards.org/cgi-bin/carddisp.pl?gene=SEC61G
SLTM	SAFB Like Transcription Modulator	Protein Coding	Q9NWH9	41	GC15M058879	0.906591	https://www.genecards.org/cgi-bin/carddisp.pl?gene=SLTM
UTP14A	UTP14A Small Subunit Processome Component	Protein Coding	Q9BVJ6	41	GC0XP129906	0.906591	https://www.genecards.org/cgi-bin/carddisp.pl?gene=UTP14A
CMSS1	Cms1 Ribosomal Small Subunit Homolog	Protein Coding	Q9BQ75	40	GC03P099817	0.906591	https://www.genecards.org/cgi-bin/carddisp.pl?gene=CMSS1
FAM83F	Family With Sequence Similarity 83 Member F	Protein Coding	Q8NEG4	40	GC22P039994	0.906591	https://www.genecards.org/cgi-bin/carddisp.pl?gene=FAM83F
H2AC1	H2A Clustered Histone 1	Protein Coding	Q96QV6	40	GC06M025724	0.906591	https://www.genecards.org/cgi-bin/carddisp.pl?gene=H2AC1
WDCP	WD Repeat And Coiled Coil Containing	Protein Coding	Q9H6R7	40	GC02M024040	0.906591	https://www.genecards.org/cgi-bin/carddisp.pl?gene=WDCP
ARL6IP4	ADP Ribosylation Factor Like GTPase 6 Interacting Protein 4	Protein Coding	Q66PJ3	39	GC12P122980	0.906591	https://www.genecards.org/cgi-bin/carddisp.pl?gene=ARL6IP4
[truncated: 2,684 more rows]

## Sheet: protein coding
Gene Symbol	Description	Category	Uniprot ID	Gifts	GC Id	Relevance score	GeneCards Link
TIGAR	TP53 Induced Glycolysis Regulatory Phosphatase	Protein Coding	Q9NQ88	45	GC12P028137	21.885	https://www.genecards.org/cgi-bin/carddisp.pl?gene=TIGAR
PKM	Pyruvate Kinase M1/2	Protein Coding	P14618	56	GC15M072199	18.6372	https://www.genecards.org/cgi-bin/carddisp.pl?gene=PKM
HK2	Hexokinase 2	Protein Coding	P52789	53	GC02P074833	18.4374	https://www.genecards.org/cgi-bin/carddisp.pl?gene=HK2
GAPDH	Glyceraldehyde-3-Phosphate Dehydrogenase	Protein Coding	P04406	57	GC12P028185	16.436	https://www.genecards.org/cgi-bin/carddisp.pl?gene=GAPDH
RRAD	RRAD, Ras Related Glycolysis Inhibitor And Calcium Channel Regulator	Protein Coding	P55042	46	GC16M067103	14.8911	https://www.genecards.org/cgi-bin/carddisp.pl?gene=RRAD
LDHA	Lactate Dehydrogenase A	Protein Coding	P00338	57	GC11P018394	13.8212	https://www.genecards.org/cgi-bin/carddisp.pl?gene=LDHA
HIF1A	Hypoxia Inducible Factor 1 Subunit Alpha	Protein Coding	Q16665	55	GC14P061695	13.8177	https://www.genecards.org/cgi-bin/carddisp.pl?gene=HIF1A
HK1	Hexokinase 1	Protein Coding	P19367	56	GC10P069269	13.7917	https://www.genecards.org/cgi-bin/carddisp.pl?gene=HK1
ENO3	Enolase 3	Protein Coding	P13929	54	GC17P004948	13.3321	https://www.genecards.org/cgi-bin/carddisp.pl?gene=ENO3
TPI1	Triosephosphate Isomerase 1	Protein Coding	P60174	54	GC12P006867	12.703	https://www.genecards.org/cgi-bin/carddisp.pl?gene=TPI1
ENO1	Enolase 1	Protein Coding	P06733	54	GC01M008861	12.5363	https://www.genecards.org/cgi-bin/carddisp.pl?gene=ENO1
PFKP	Phosphofructokinase, Platelet	Protein Coding	Q01813	52	GC10P003066	12.2926	https://www.genecards.org/cgi-bin/carddisp.pl?gene=PFKP
PGK1	Phosphoglycerate Kinase 1	Protein Coding	P00558	56	GC0XP078062	12.2317	https://www.genecards.org/cgi-bin/carddisp.pl?gene=PGK1
PFKL	Phosphofructokinase, Liver Type	Protein Coding	P17858	52	GC21P044300	12.0832	https://www.genecards.org/cgi-bin/carddisp.pl?gene=PFKL
GCK	Glucokinase	Protein Coding	P35557	56	GC07M044807	12.0209	https://www.genecards.org/cgi-bin/carddisp.pl?gene=GCK
PFKM	Phosphofructokinase, Muscle	Protein Coding	P08237	56	GC12P048105	11.7593	https://www.genecards.org/cgi-bin/carddisp.pl?gene=PFKM
PGAM2	Phosphoglycerate Mutase 2	Protein Coding	P15259	50	GC07M044062	11.0158	https://www.genecards.org/cgi-bin/carddisp.pl?gene=PGAM2
PFKFB3	6-Phosphofructo-2-Kinase/Fructose-2,6-Biphosphatase 3	Protein Coding	Q16875	52	GC10P006144	10.9385	https://www.genecards.org/cgi-bin/carddisp.pl?gene=PFKFB3
ALDOA	Aldolase, Fructose-Bisphosphate A	Protein Coding	P04075	55	GC16P030064	9.98063	https://www.genecards.org/cgi-bin/carddisp.pl?gene=ALDOA
SLC2A1	Solute Carrier Family 2 Member 1	Protein Coding	P11166	60	GC01M042925	9.9538	https://www.genecards.org/cgi-bin/carddisp.pl?gene=SLC2A1
PKLR	Pyruvate Kinase L/R	Protein Coding	P30613	53	GC01M155289	9.89711	https://www.genecards.org/cgi-bin/carddisp.pl?gene=PKLR
PGK2	Phosphoglycerate Kinase 2	Protein Coding	P07205	48	GC06M049785	9.7403	https://www.genecards.org/cgi-bin/carddisp.pl?gene=PGK2
HK3	Hexokinase 3	Protein Coding	P52790	48	GC05M177008	9.61675	https://www.genecards.org/cgi-bin/carddisp.pl?gene=HK3
ENO2	Enolase 2	Protein Coding	P09104	54	GC12P006913	9.58	https://www.genecards.org/cgi-bin/carddisp.pl?gene=ENO2
PGAM1	Phosphoglycerate Mutase 1	Protein Coding	P18669	50	GC10P097426	9.52653	https://www.genecards.org/cgi-bin/carddisp.pl?gene=PGAM1
GPI	Glucose-6-Phosphate Isomerase	Protein Coding	P06744	54	GC19P034359	9.30315	https://www.genecards.org/cgi-bin/carddisp.pl?gene=GPI
PRKAA1	Protein Kinase AMP-Activated Catalytic Subunit Alpha 1	Protein Coding	Q13131	53	GC05M040759	7.6176	https://www.genecards.org/cgi-bin/carddisp.pl?gene=PRKAA1
LDHB	Lactate Dehydrogenase B	Protein Coding	P07195	54	GC12M021635	7.20654	https://www.genecards.org/cgi-bin/carddisp.pl?gene=LDHB
GAPDHS	Glyceraldehyde-3-Phosphate Dehydrogenase, Spermatogenic	Protein Coding	O14556	49	GC19P083150	7.14775	https://www.genecards.org/cgi-bin/carddisp.pl?gene=GAPDHS
TP53	Tumor Protein P53	Protein Coding	P04637	60	GC17M007661	6.85506	https://www.genecards.org/cgi-bin/carddisp.pl?gene=TP53
ALDOC	Aldolase, Fructose-Bisphosphate C	Protein Coding	P09972	46	GC17M059913	6.73107	https://www.genecards.org/cgi-bin/carddisp.pl?gene=ALDOC
PFKFB2	6-Phosphofructo-2-Kinase/Fructose-2,6-Biphosphatase 2	Protein Coding	O60825	48	GC01P207034	6.66523	https://www.genecards.org/cgi-bin/carddisp.pl?gene=PFKFB2
ALDOB	Aldolase, Fructose-Bisphosphate B	Protein Coding	P05062	52	GC09M101420	6.36195	https://www.genecards.org/cgi-bin/carddisp.pl?gene=ALDOB
G6PD	Glucose-6-Phosphate Dehydrogenase	Protein Coding	P11413	57	GC0XM154578	6.35104	https://www.genecards.org/cgi-bin/carddisp.pl?gene=G6PD
BPGM	Bisphosphoglycerate Mutase	Protein Coding	P07738	52	GC07P134646	6.28706	https://www.genecards.org/cgi-bin/carddisp.pl?gene=BPGM
PFKFB4	6-Phosphofructo-2-Kinase/Fructose-2,6-Biphosphatase 4	Protein Coding	Q16877	49	GC03M048517	6.28664	https://www.genecards.org/cgi-bin/carddisp.pl?gene=PFKFB4
SIRT6	Sirtuin 6	Protein Coding	Q8N6T7	52	GC19M004174	5.5765	https://www.genecards.org/cgi-bin/carddisp.pl?gene=SIRT6
FBP1	Fructose-Bisphosphatase 1	Protein Coding	P09467	56	GC09M094603	5.56803	https://www.genecards.org/cgi-bin/carddisp.pl?gene=FBP1
FOXK1	Forkhead Box K1	Protein Coding	P85037	41	GC07P004682	5.47716	https://www.genecards.org/cgi-bin/carddisp.pl?gene=FOXK1
TPP2	Tripeptidyl Peptidase 2	Protein Coding	P29144	50	GC13P102596	5.42135	https://www.genecards.org/cgi-bin/carddisp.pl?gene=TPP2
ADPGK	ADP Dependent Glucokinase	Protein Coding	Q9BRR6	46	GC15M072751	5.41529	https://www.genecards.org/cgi-bin/carddisp.pl?gene=ADPGK
MTOR	Mechanistic Target Of Rapamycin Kinase	Protein Coding	P42345	62	GC01M011106	5.34943	https://www.genecards.org/cgi-bin/carddisp.pl?gene=MTOR
INS	Insulin	Protein Coding	P01308	54	GC11M002159	5.24902	https://www.genecards.org/cgi-bin/carddisp.pl?gene=INS
LDHC	Lactate Dehydrogenase C	Protein Coding	P07864	49	GC11P018816	5.22614	https://www.genecards.org/cgi-bin/carddisp.pl?gene=LDHC
MYC	MYC Proto-Oncogene, BHLH Transcription Factor	Protein Coding	P01106	59	GC08P127735	5.1616	https://www.genecards.org/cgi-bin/carddisp.pl?gene=MYC
PDHA1	Pyruvate Dehydrogenase E1 Subunit Alpha 1	Protein Coding	P08559	54	GC0XP019343	5.13977	https://www.genecards.org/cgi-bin/carddisp.pl?gene=PDHA1
G6PC1	Glucose-6-Phosphatase Catalytic Subunit 1	Protein Coding	P35575	51	GC17P079560	5.08527	https://www.genecards.org/cgi-bin/carddisp.pl?gene=G6PC1
SLC2A4	Solute Carrier Family 2 Member 4	Protein Coding	P14672	53	GC17P012995	4.99632	https://www.genecards.org/cgi-bin/carddisp.pl?gene=SLC2A4
SLC2A3	Solute Carrier Family 2 Member 3	Protein Coding	P11169	54	GC12M007919	4.80293	https://www.genecards.org/cgi-bin/carddisp.pl?gene=SLC2A3
AKT1	AKT Serine/Threonine Kinase 1	Protein Coding	P31749	60	GC14M104769	4.70093	https://www.genecards.org/cgi-bin/carddisp.pl?gene=AKT1
FBP2	Fructose-Bisphosphatase 2	Protein Coding	O00757	49	GC09M094558	4.6249	https://www.genecards.org/cgi-bin/carddisp.pl?gene=FBP2
PPARG	Peroxisome Proliferator Activated Receptor Gamma	Protein Coding	P37231	60	GC03P012287	4.57442	https://www.genecards.org/cgi-bin/carddisp.pl?gene=PPARG
PRKAA2	Protein Kinase AMP-Activated Catalytic Subunit Alpha 2	Protein Coding	P54646	57	GC01P056645	4.49822	https://www.genecards.org/cgi-bin/carddisp.pl?gene=PRKAA2
PCK1	Phosphoenolpyruvate Carboxykinase 1	Protein Coding	P35558	54	GC20P057561	4.1763	https://www.genecards.org/cgi-bin/carddisp.pl?gene=PCK1
BSG	Basigin (Ok Blood Group)	Protein Coding	P35613	51	GC19P000571	4.07867	https://www.genecards.org/cgi-bin/carddisp.pl?gene=BSG
PC	Pyruvate Carboxylase	Protein Coding	P11498	54	GC11M066848	4.07576	https://www.genecards.org/cgi-bin/carddisp.pl?gene=PC
ISCU	Iron-Sulfur Cluster Assembly Enzyme	Protein Coding	Q9H1K1	52	GC12P108561	4.01899	https://www.genecards.org/cgi-bin/carddisp.pl?gene=ISCU
FOXK2	Forkhead Box K2	Protein Coding	Q01167	45	GC17P082519	3.99285	https://www.genecards.org/cgi-bin/carddisp.pl?gene=FOXK2
SLC16A1	Solute Carrier Family 16 Member 1	Protein Coding	P53985	54	GC01M113047	3.94385	https://www.genecards.org/cgi-bin/carddisp.pl?gene=SLC16A1
PFKFB1	6-Phosphofructo-2-Kinase/Fructose-2,6-Biphosphatase 1	Protein Coding	P16118	48	GC0XM054932	3.81377	https://www.genecards.org/cgi-bin/carddisp.pl?gene=PFKFB1
MDH2	Malate Dehydrogenase 2	Protein Coding	P40926	54	GC07P076048	3.72532	https://www.genecards.org/cgi-bin/carddisp.pl?gene=MDH2
ENO4	Enolase 4	Protein Coding	A6NNW6	36	GC10P116849	3.71787	https://www.genecards.org/cgi-bin/carddisp.pl?gene=ENO4
DBNL	Drebrin Like	Protein Coding	Q9UJU6	46	GC07P044044	3.70896	https://www.genecards.org/cgi-bin/carddisp.pl?gene=DBNL
HKDC1	Hexokinase Domain Containing 1	Protein Coding	Q2TB90	48	GC10P069220	3.66474	https://www.genecards.org/cgi-bin/carddisp.pl?gene=HKDC1
PDK1	Pyruvate Dehydrogenase Kinase 1	Protein Coding	Q15118	53	GC02P172555	3.61705	https://www.genecards.org/cgi-bin/carddisp.pl?gene=PDK1
TKT	Transketolase	Protein Coding	P29401	52	GC03M053224	3.56984	https://www.genecards.org/cgi-bin/carddisp.pl?gene=TKT
PGAM4	Phosphoglycerate Mutase Family Member 4	Protein Coding	Q8N0Y7	40	GC0XM077967	3.52082	https://www.genecards.org/cgi-bin/carddisp.pl?gene=PGAM4
PRKACA	Protein Kinase CAMP-Activated Catalytic Subunit Alpha	Protein Coding	P17612	59	GC19M015540	3.50847	https://www.genecards.org/cgi-bin/carddisp.pl?gene=PRKACA
SLC2A2	Solute Carrier Family 2 Member 2	Protein Coding	P11168	56	GC03M170996	3.49359	https://www.genecards.org/cgi-bin/carddisp.pl?gene=SLC2A2
STAT3	Signal Transducer And Activator Of Transcription 3	Protein Coding	P40763	61	GC17M042313	3.44963	https://www.genecards.org/cgi-bin/carddisp.pl?gene=STAT3
PPP2CA	Protein Phosphatase 2 Catalytic Subunit Alpha	Protein Coding	P67775	56	GC05M134194	3.4196	https://www.genecards.org/cgi-bin/carddisp.pl?gene=PPP2CA
MDH1	Malate Dehydrogenase 1	Protein Coding	P40925	53	GC02P063557	3.41568	https://www.genecards.org/cgi-bin/carddisp.pl?gene=MDH1
PPP2R1A	Protein Phosphatase 2 Scaffold Subunit Aalpha	Protein Coding	P30153	55	GC19P083787	3.29309	https://www.genecards.org/cgi-bin/carddisp.pl?gene=PPP2R1A
UCP2	Uncoupling Protein 2	Protein Coding	P55851	53	GC11M073974	3.2845	https://www.genecards.org/cgi-bin/carddisp.pl?gene=UCP2
PCK2	Phosphoenolpyruvate Carboxykinase 2, Mitochondrial	Protein Coding	Q16822	53	GC14P024094	3.25897	https://www.genecards.org/cgi-bin/carddisp.pl?gene=PCK2
PPP2R5D	Protein Phosphatase 2 Regulatory Subunit B'Delta	Protein Coding	Q14738	53	GC06P104299	3.25639	https://www.genecards.org/cgi-bin/carddisp.pl?gene=PPP2R5D
GPD1	Glycerol-3-Phosphate Dehydrogenase 1	Protein Coding	P21695	51	GC12P050528	3.2165	https://www.genecards.org/cgi-bin/carddisp.pl?gene=GPD1
EP300	E1A Binding Protein P300	Protein Coding	Q09472	60	GC22P052546	3.08131	https://www.genecards.org/cgi-bin/carddisp.pl?gene=EP300
YAP1	Yes1 Associated Transcriptional Regulator	Protein Coding	P46937	54	GC11P102110	3.06326	https://www.genecards.org/cgi-bin/carddisp.pl?gene=YAP1
PRXL2C	Peroxiredoxin Like 2C	Protein Coding	Q7RTV5	36	GC09M103197	3.06207	https://www.genecards.org/cgi-bin/carddisp.pl?gene=PRXL2C
GOT1	Glutamic-Oxaloacetic Transaminase 1	Protein Coding	P17174	52	GC10M099396	3.05083	https://www.genecards.org/cgi-bin/carddisp.pl?gene=GOT1
PDK3	Pyruvate Dehydrogenase Kinase 3	Protein Coding	Q15120	51	GC0XP024465	3.03938	https://www.genecards.org/cgi-bin/carddisp.pl?gene=PDK3
PPBP	Pro-Platelet Basic Protein	Protein Coding	P02775	49	GC04M073986	2.97554	https://www.genecards.org/cgi-bin/carddisp.pl?gene=PPBP
MPC2	Mitochondrial Pyruvate Carrier 2	Protein Coding	O95563	45	GC01M167916	2.95105	https://www.genecards.org/cgi-bin/carddisp.pl?gene=MPC2
TRAP1	TNF Receptor Associated Protein 1	Protein Coding	Q12931	50	GC16M010658	2.93322	https://www.genecards.org/cgi-bin/carddisp.pl?gene=TRAP1
LIN28A	Lin-28 Homolog A	Protein Coding	Q9H9Z2	48	GC01P026410	2.93181	https://www.genecards.org/cgi-bin/carddisp.pl?gene=LIN28A
SLC16A4	Solute Carrier Family 16 Member 4	Protein Coding	O15374	46	GC01M110362	2.8866	https://www.genecards.org/cgi-bin/carddisp.pl?gene=SLC16A4
FOXM1	Forkhead Box M1	Protein Coding	Q08050	50	GC12M002857	2.87393	https://www.genecards.org/cgi-bin/carddisp.pl?gene=FOXM1
MPC1	Mitochondrial Pyruvate Carrier 1	Protein Coding	Q9Y5U8	49	GC06M166364	2.84836	https://www.genecards.org/cgi-bin/carddisp.pl?gene=MPC1
EGFR	Epidermal Growth Factor Receptor	Protein Coding	P00533	62	GC07P055019	2.84559	https://www.genecards.org/cgi-bin/carddisp.pl?gene=EGFR
HSPA5	Heat Shock Protein Family A (Hsp70) Member 5	Protein Coding	P11021	56	GC09M125234	2.79374	https://www.genecards.org/cgi-bin/carddisp.pl?gene=HSPA5
CS	Citrate Synthase	Protein Coding	O75390	51	GC12M056271	2.76652	https://www.genecards.org/cgi-bin/carddisp.pl?gene=CS
CBFA2T3	CBFA2/RUNX1 Partner Transcriptional Co-Repressor 3	Protein Coding	O75081	48	GC16M088874	2.75365	https://www.genecards.org/cgi-bin/carddisp.pl?gene=CBFA2T3
ZBTB7A	Zinc Finger And BTB Domain Containing 7A	Protein Coding	O95365	45	GC19M009313	2.69728	https://www.genecards.org/cgi-bin/carddisp.pl?gene=ZBTB7A
PDHB	Pyruvate Dehydrogenase E1 Subunit Beta	Protein Coding	P11177	53	GC03M058428	2.63745	https://www.genecards.org/cgi-bin/carddisp.pl?gene=PDHB
NUP133	Nucleoporin 133	Protein Coding	Q8WUM0	49	GC01M229885	2.62637	https://www.genecards.org/cgi-bin/carddisp.pl?gene=NUP133
AAAS	Aladin WD Repeat Nucleoporin	Protein Coding	Q9NRG9	48	GC12M053307	2.62637	https://www.genecards.org/cgi-bin/carddisp.pl?gene=AAAS
SEC13	SEC13 Homolog, Nuclear Pore And COPII Coat Complex Component	Protein Coding	P55735	48	GC03M010293	2.62637	https://www.genecards.org/cgi-bin/carddisp.pl?gene=SEC13
EGLN3	Egl-9 Family Hypoxia Inducible Factor 3	Protein Coding	Q9H6Z9	52	GC14M033924	2.61926	https://www.genecards.org/cgi-bin/carddisp.pl?gene=EGLN3
LDHAL6B	Lactate Dehydrogenase A Like 6B	Protein Coding	Q9BYZ2	46	GC15P059206	2.59773	https://www.genecards.org/cgi-bin/carddisp.pl?gene=LDHAL6B
NUP93	Nucleoporin 93	Protein Coding	Q8N1F7	48	GC16P057304	2.59228	https://www.genecards.org/cgi-bin/carddisp.pl?gene=NUP93
FLCN	Folliculin	Protein Coding	Q8NFG4	49	GC17M017212	2.59176	https://www.genecards.org/cgi-bin/carddisp.pl?gene=FLCN
SDHB	Succinate Dehydrogenase Complex Iron Sulfur Subunit B	Protein Coding	P21912	55	GC01M018664	2.57647	https://www.genecards.org/cgi-bin/carddisp.pl?gene=SDHB
CTNNB1	Catenin Beta 1	Protein Coding	P35222	60	GC03P041194	2.57585	https://www.genecards.org/cgi-bin/carddisp.pl?gene=CTNNB1
SLC2A6	Solute Carrier Family 2 Member 6	Protein Coding	Q9UGQ3	47	GC09M133471	2.57105	https://www.genecards.org/cgi-bin/carddisp.pl?gene=SLC2A6
NUP98	Nucleoporin 98 And 96 Precursor	Protein Coding	P52948	52	GC11M003671	2.54785	https://www.genecards.org/cgi-bin/carddisp.pl?gene=NUP98
GCG	Glucagon	Protein Coding	P01275	48	GC02M162142	2.53543	https://www.genecards.org/cgi-bin/carddisp.pl?gene=GCG
NFE2L2	NFE2 Like BZIP Transcription Factor 2	Protein Coding	Q16236	58	GC02M177227	2.51895	https://www.genecards.org/cgi-bin/carddisp.pl?gene=NFE2L2
VHL	Von Hippel-Lindau Tumor Suppressor	Protein Coding	P40337	54	GC03P014626	2.50852	https://www.genecards.org/cgi-bin/carddisp.pl?gene=VHL
NXNL1	Nucleoredoxin Like 1	Protein Coding	Q96CM4	41	GC19M017455	2.50821	https://www.genecards.org/cgi-bin/carddisp.pl?gene=NXNL1
PTBP1	Polypyrimidine Tract Binding Protein 1	Protein Coding	P26599	49	GC19P000797	2.50325	https://www.genecards.org/cgi-bin/carddisp.pl?gene=PTBP1
PRKAB1	Protein Kinase AMP-Activated Non-Catalytic Subunit Beta 1	Protein Coding	Q9Y478	54	GC12P119632	2.48757	https://www.genecards.org/cgi-bin/carddisp.pl?gene=PRKAB1
ERBB2	Erb-B2 Receptor Tyrosine Kinase 2	Protein Coding	P04626	62	GC17P039687	2.48666	https://www.genecards.org/cgi-bin/carddisp.pl?gene=ERBB2
TGFB1	Transforming Growth Factor Beta 1	Protein Coding	P01137	60	GC19M041301	2.481	https://www.genecards.org/cgi-bin/carddisp.pl?gene=TGFB1
PARP14	Poly(ADP-Ribose) Polymerase Family Member 14	Protein Coding	Q460N5	45	GC03P122680	2.47711	https://www.genecards.org/cgi-bin/carddisp.pl?gene=PARP14
SIRT3	Sirtuin 3	Protein Coding	Q9NTG7	54	GC11M000215	2.47116	https://www.genecards.org/cgi-bin/carddisp.pl?gene=SIRT3
ACACA	Acetyl-CoA Carboxylase Alpha	Protein Coding	Q13085	55	GC17M037084	2.44906	https://www.genecards.org/cgi-bin/carddisp.pl?gene=ACACA
MLXIPL	MLX Interacting Protein Like	Protein Coding	Q9NP71	50	GC07M073593	2.44061	https://www.genecards.org/cgi-bin/carddisp.pl?gene=MLXIPL
KRAS	KRAS Proto-Oncogene, GTPase	Protein Coding	P01116	60	GC12M025583	2.42905	https://www.genecards.org/cgi-bin/carddisp.pl?gene=KRAS
SLC25A1	Solute Carrier Family 25 Member 1	Protein Coding	P53007	52	GC22M019569	2.40609	https://www.genecards.org/cgi-bin/carddisp.pl?gene=SLC25A1
GCKR	Glucokinase Regulator	Protein Coding	Q14397	47	GC02P027496	2.40093	https://www.genecards.org/cgi-bin/carddisp.pl?gene=GCKR
FZR1	Fizzy And Cell Division Cycle 20 Related 1	Protein Coding	Q9UM11	51	GC19P003506	2.36283	https://www.genecards.org/cgi-bin/carddisp.pl?gene=FZR1
ACLY	ATP Citrate Lyase	Protein Coding	P53396	53	GC17M041866	2.34722	https://www.genecards.org/cgi-bin/carddisp.pl?gene=ACLY
GLO1	Glyoxalase I	Protein Coding	Q04760	51	GC06M081074	2.33027	https://www.genecards.org/cgi-bin/carddisp.pl?gene=GLO1
FARP1	FERM, ARH/RhoGEF And Pleckstrin Domain Protein 1	Protein Coding	Q9Y4F1	45	GC13P098142	2.32411	https://www.genecards.org/cgi-bin/carddisp.pl?gene=FARP1
PRKACG	Protein Kinase CAMP-Activated Catalytic Subunit Gamma	Protein Coding	P22612	53	GC09M069722	2.30797	https://www.genecards.org/cgi-bin/carddisp.pl?gene=PRKACG
PPP2CB	Protein Phosphatase 2 Catalytic Subunit Beta	Protein Coding	P62714	52	GC08M030762	2.30797	https://www.genecards.org/cgi-bin/carddisp.pl?gene=PPP2CB
PARP1	Poly(ADP-Ribose) Polymerase 1	Protein Coding	P09874	57	GC01M226360	2.30547	https://www.genecards.org/cgi-bin/carddisp.pl?gene=PARP1
SLC37A4	Solute Carrier Family 37 Member 4	Protein Coding	O43826	49	GC11M119394	2.28788	https://www.genecards.org/cgi-bin/carddisp.pl?gene=SLC37A4
IGF1R	Insulin Like Growth Factor 1 Receptor	Protein Coding	P08069	61	GC15P098648	2.28554	https://www.genecards.org/cgi-bin/carddisp.pl?gene=IGF1R
PDK4	Pyruvate Dehydrogenase Kinase 4	Protein Coding	Q16654	49	GC07M095583	2.27287	https://www.genecards.org/cgi-bin/carddisp.pl?gene=PDK4
PHGDH	Phosphoglycerate Dehydrogenase	Protein Coding	O43175	57	GC01P119660	2.27187	https://www.genecards.org/cgi-bin/carddisp.pl?gene=PHGDH
PDPR	Pyruvate Dehydrogenase Phosphatase Regulatory Subunit	Protein Coding	Q8NCN5	45	GC16P070113	2.27103	https://www.genecards.org/cgi-bin/carddisp.pl?gene=PDPR
SOD1	Superoxide Dismutase 1	Protein Coding	P00441	60	GC21P031659	2.26914	https://www.genecards.org/cgi-bin/carddisp.pl?gene=SOD1
HSP90B1	Heat Shock Protein 90 Beta Family Member 1	Protein Coding	P14625	54	GC12P103930	2.26791	https://www.genecards.org/cgi-bin/carddisp.pl?gene=HSP90B1
FH	Fumarate Hydratase	Protein Coding	P07954	53	GC01M241499	2.26386	https://www.genecards.org/cgi-bin/carddisp.pl?gene=FH
PIM2	Pim-2 Proto-Oncogene, Serine/Threonine Kinase	Protein Coding	Q9P1W9	49	GC0XM048913	2.25715	https://www.genecards.org/cgi-bin/carddisp.pl?gene=PIM2
SLC45A2	Solute Carrier Family 45 Member 2	Protein Coding	Q9UMX9	48	GC05M033944	2.24374	https://www.genecards.org/cgi-bin/carddisp.pl?gene=SLC45A2
CAV1	Caveolin 1	Protein Coding	Q03135	55	GC07P116524	2.23124	https://www.genecards.org/cgi-bin/carddisp.pl?gene=CAV1
FASN	Fatty Acid Synthase	Protein Coding	P49327	56	GC17M082078	2.20115	https://www.genecards.org/cgi-bin/carddisp.pl?gene=FASN
PRKACB	Protein Kinase CAMP-Activated Catalytic Subunit Beta	Protein Coding	P22694	56	GC01P084078	2.20071	https://www.genecards.org/cgi-bin/carddisp.pl?gene=PRKACB
PPP2R1B	Protein Phosphatase 2 Scaffold Subunit Abeta	Protein Coding	P30154	53	GC11M111716	2.20071	https://www.genecards.org/cgi-bin/carddisp.pl?gene=PPP2R1B
PTEN	Phosphatase And Tensin Homolog	Protein Coding	P60484	58	GC10P098516	2.19651	https://www.genecards.org/cgi-bin/carddisp.pl?gene=PTEN
HNRNPA1	Heterogeneous Nuclear Ribonucleoprotein A1	Protein Coding	P09651	54	GC12P054280	2.18963	https://www.genecards.org/cgi-bin/carddisp.pl?gene=HNRNPA1
DLD	Dihydrolipoamide Dehydrogenase	Protein Coding	P09622	56	GC07P107890	2.18904	https://www.genecards.org/cgi-bin/carddisp.pl?gene=DLD
SLC2A5	Solute Carrier Family 2 Member 5	Protein Coding	P22732	50	GC01M010143	2.18904	https://www.genecards.org/cgi-bin/carddisp.pl?gene=SLC2A5
CA9	Carbonic Anhydrase 9	Protein Coding	Q16790	53	GC09P035673	2.18336	https://www.genecards.org/cgi-bin/carddisp.pl?gene=CA9
GLS	Glutaminase	Protein Coding	O94925	56	GC02P190880	2.15797	https://www.genecards.org/cgi-bin/carddisp.pl?gene=GLS
RPS6KB1	Ribosomal Protein S6 Kinase B1	Protein Coding	P23443	56	GC17P059893	2.15232	https://www.genecards.org/cgi-bin/carddisp.pl?gene=RPS6KB1
FOXO3	Forkhead Box O3	Protein Coding	O43524	54	GC06P108559	2.14195	https://www.genecards.org/cgi-bin/carddisp.pl?gene=FOXO3
HNRNPA2B1	Heterogeneous Nuclear Ribonucleoprotein A2/B1	Protein Coding	P22626	53	GC07M026174	2.13857	https://www.genecards.org/cgi-bin/carddisp.pl?gene=HNRNPA2B1
GPD2	Glycerol-3-Phosphate Dehydrogenase 2	Protein Coding	P43304	53	GC02P156401	2.1201	https://www.genecards.org/cgi-bin/carddisp.pl?gene=GPD2
IDH1	Isocitrate Dehydrogenase (NADP(+)) 1	Protein Coding	O75874	60	GC02M208236	2.11328	https://www.genecards.org/cgi-bin/carddisp.pl?gene=IDH1
H6PD	Hexose-6-Phosphate Dehydrogenase/Glucose 1-Dehydrogenase	Protein Coding	O95479	50	GC01P009234	2.11287	https://www.genecards.org/cgi-bin/carddisp.pl?gene=H6PD
HSF1	Heat Shock Transcription Factor 1	Protein Coding	Q00613	54	GC08P144291	2.11196	https://www.genecards.org/cgi-bin/carddisp.pl?gene=HSF1
VDAC1	Voltage Dependent Anion Channel 1	Protein Coding	P21796	52	GC05M133975	2.10583	https://www.genecards.org/cgi-bin/carddisp.pl?gene=VDAC1
GOT2	Glutamic-Oxaloacetic Transaminase 2	Protein Coding	P00505	53	GC16M058707	2.10291	https://www.genecards.org/cgi-bin/carddisp.pl?gene=GOT2
RB1	RB Transcriptional Corepressor 1	Protein Coding	P06400	55	GC13P048303	2.10089	https://www.genecards.org/cgi-bin/carddisp.pl?gene=RB1
PGP	Phosphoglycolate Phosphatase	Protein Coding	A6NDG6	44	GC16M010466	2.10089	https://www.genecards.org/cgi-bin/carddisp.pl?gene=PGP
YWHAZ	Tyrosine 3-Monooxygenase/Tryptophan 5-Monooxygenase Activation Protein Zeta	Protein Coding	P63104	53	GC08M100917	2.0925	https://www.genecards.org/cgi-bin/carddisp.pl?gene=YWHAZ
NPM1	Nucleophosmin 1	Protein Coding	P06748	57	GC05P171387	2.0863	https://www.genecards.org/cgi-bin/carddisp.pl?gene=NPM1
PTK2	Protein Tyrosine Kinase 2	Protein Coding	Q05397	54	GC08M140657	2.06544	https://www.genecards.org/cgi-bin/carddisp.pl?gene=PTK2
OGT	O-Linked N-Acetylglucosamine (GlcNAc) Transferase	Protein Coding	O15294	52	GC0XP071561	2.05871	https://www.genecards.org/cgi-bin/carddisp.pl?gene=OGT
NUP214	Nucleoporin 214	Protein Coding	P35658	52	GC09P131125	2.05645	https://www.genecards.org/cgi-bin/carddisp.pl?gene=NUP214
VEGFA	Vascular Endothelial Growth Factor A	Protein Coding	P15692	56	GC06P043770	2.04585	https://www.genecards.org/cgi-bin/carddisp.pl?gene=VEGFA
SIRT1	Sirtuin 1	Protein Coding	Q96EB6	56	GC10P067884	2.03659	https://www.genecards.org/cgi-bin/carddisp.pl?gene=SIRT1
INSR	Insulin Receptor	Protein Coding	P06213	61	GC19M007112	2.03304	https://www.genecards.org/cgi-bin/carddisp.pl?gene=INSR
EPAS1	Endothelial PAS Domain Protein 1	Protein Coding	Q99814	57	GC02P046293	2.02718	https://www.genecards.org/cgi-bin/carddisp.pl?gene=EPAS1
HDAC1	Histone Deacetylase 1	Protein Coding	Q13547	57	GC01P032292	2.02125	https://www.genecards.org/cgi-bin/carddisp.pl?gene=HDAC1
RELA	RELA Proto-Oncogene, NF-KB Subunit	Protein Coding	Q04206	58	GC11M065653	2.01441	https://www.genecards.org/cgi-bin/carddisp.pl?gene=RELA
FGFR1	Fibroblast Growth Factor Receptor 1	Protein Coding	P11362	62	GC08M038400	1.98129	https://www.genecards.org/cgi-bin/carddisp.pl?gene=FGFR1
TKTL1	Transketolase Like 1	Protein Coding	P51854	46	GC0XP154295	1.96771	https://www.genecards.org/cgi-bin/carddisp.pl?gene=TKTL1
PPARGC1A	PPARG Coactivator 1 Alpha	Protein Coding	Q9UBK2	54	GC04M023755	1.96741	https://www.genecards.org/cgi-bin/carddisp.pl?gene=PPARGC1A
HSPD1	Heat Shock Protein Family D (Hsp60) Member 1	Protein Coding	P10809	56	GC02M197486	1.94225	https://www.genecards.org/cgi-bin/carddisp.pl?gene=HSPD1
DLAT	Dihydrolipoamide S-Acetyltransferase	Protein Coding	P10515	53	GC11P112162	1.93431	https://www.genecards.org/cgi-bin/carddisp.pl?gene=DLAT
PGM2L1	Phosphoglucomutase 2 Like 1	Protein Coding	Q6PCE3	44	GC11M074330	1.93431	https://www.genecards.org/cgi-bin/carddisp.pl?gene=PGM2L1
EZH2	Enhancer Of Zeste 2 Polycomb Repressive Complex 2 Subunit	Protein Coding	Q15910	60	GC07M148807	1.93147	https://www.genecards.org/cgi-bin/carddisp.pl?gene=EZH2
SCO2	Synthesis Of Cytochrome C Oxidase 2	Protein Coding	O43819	51	GC22M050523	1.93011	https://www.genecards.org/cgi-bin/carddisp.pl?gene=SCO2
IGF1	Insulin Like Growth Factor 1	Protein Coding	P05019	55	GC12M102395	1.92997	https://www.genecards.org/cgi-bin/carddisp.pl?gene=IGF1
TGM2	Transglutaminase 2	Protein Coding	P21980	54	GC20M038127	1.92482	https://www.genecards.org/cgi-bin/carddisp.pl?gene=TGM2
EGLN1	Egl-9 Family Hypoxia Inducible Factor 1	Protein Coding	Q9GZT9	57	GC01M231363	1.92351	https://www.genecards.org/cgi-bin/carddisp.pl?gene=EGLN1
TRIM21	Tripartite Motif Containing 21	Protein Coding	P19474	50	GC11M004384	1.9163	https://www.genecards.org/cgi-bin/carddisp.pl?gene=TRIM21
PDK2	Pyruvate Dehydrogenase Kinase 2	Protein Coding	Q15119	48	GC17P078613	1.91617	https://www.genecards.org/cgi-bin/carddisp.pl?gene=PDK2
SIRT5	Sirtuin 5	Protein Coding	Q9NXA8	52	GC06P013574	1.91317	https://www.genecards.org/cgi-bin/carddisp.pl?gene=SIRT5
OGDH	Oxoglutarate Dehydrogenase	Protein Coding	Q02218	53	GC07P044606	1.90229	https://www.genecards.org/cgi-bin/carddisp.pl?gene=OGDH
TXNIP	Thioredoxin Interacting Protein	Protein Coding	Q9H3M7	46	GC01M145992	1.9001	https://www.genecards.org/cgi-bin/carddisp.pl?gene=TXNIP
PIK3CA	Phosphatidylinositol-4,5-Bisphosphate 3-Kinase Catalytic Subunit Alpha	Protein Coding	P42336	59	GC03P179148	1.88714	https://www.genecards.org/cgi-bin/carddisp.pl?gene=PIK3CA
FUBP1	Far Upstream Element Binding Protein 1	Protein Coding	Q96AE4	46	GC01M077944	1.88387	https://www.genecards.org/cgi-bin/carddisp.pl?gene=FUBP1
SLCO2A1	Solute Carrier Organic Anion Transporter Family Member 2A1	Protein Coding	Q92959	51	GC03M133932	1.87611	https://www.genecards.org/cgi-bin/carddisp.pl?gene=SLCO2A1
NECAB3	N-Terminal EF-Hand Calcium Binding Protein 3	Protein Coding	Q96P71	38	GC20M033659	1.87611	https://www.genecards.org/cgi-bin/carddisp.pl?gene=NECAB3
PRKG1	Protein Kinase CGMP-Dependent 1	Protein Coding	Q13976	57	GC10P050991	1.87472	https://www.genecards.org/cgi-bin/carddisp.pl?gene=PRKG1
NUP188	Nucleoporin 188	Protein Coding	Q5SRE5	44	GC09P128947	1.87148	https://www.genecards.org/cgi-bin/carddisp.pl?gene=NUP188
PDHX	Pyruvate Dehydrogenase Complex Component X	Protein Coding	O00330	52	GC11P034894	1.8678	https://www.genecards.org/cgi-bin/carddisp.pl?gene=PDHX
NDRG2	NDRG Family Member 2	Protein Coding	Q9UN36	45	GC14M021016	1.85704	https://www.genecards.org/cgi-bin/carddisp.pl?gene=NDRG2
METTL3	Methyltransferase 3, N6-Adenosine-Methyltransferase Complex Catalytic Subunit	Protein Coding	Q86U44	48	GC14M021498	1.85565	https://www.genecards.org/cgi-bin/carddisp.pl?gene=METTL3
IL6	Interleukin 6	Protein Coding	P05231	58	GC07P022725	1.85532	https://www.genecards.org/cgi-bin/carddisp.pl?gene=IL6
FBXW7	F-Box And WD Repeat Domain Containing 7	Protein Coding	Q969H0	52	GC04M152321	1.83543	https://www.genecards.org/cgi-bin/carddisp.pl?gene=FBXW7
NOX4	NADPH Oxidase 4	Protein Coding	Q9NPH5	49	GC11M089324	1.83543	https://www.genecards.org/cgi-bin/carddisp.pl?gene=NOX4
RANBP2	RAN Binding Protein 2	Protein Coding	P49792	53	GC02P108719	1.82705	https://www.genecards.org/cgi-bin/carddisp.pl?gene=RANBP2
BRCA1	BRCA1 DNA Repair Associated	Protein Coding	P38398	57	GC17M043044	1.8144	https://www.genecards.org/cgi-bin/carddisp.pl?gene=BRCA1
EIF6	Eukaryotic Translation Initiation Factor 6	Protein Coding	P56537	48	GC20M035278	1.81328	https://www.genecards.org/cgi-bin/carddisp.pl?gene=EIF6
HSP90AA1	Heat Shock Protein 90 Alpha Family Class A Member 1	Protein Coding	P07900	58	GC14M102080	1.80149	https://www.genecards.org/cgi-bin/carddisp.pl?gene=HSP90AA1
SKP2	S-Phase Kinase Associated Protein 2	Protein Coding	Q13309	51	GC05P036151	1.79315	https://www.genecards.org/cgi-bin/carddisp.pl?gene=SKP2
CD44	CD44 Molecule (Indian Blood Group)	Protein Coding	P16070	55	GC11P035139	1.78607	https://www.genecards.org/cgi-bin/carddisp.pl?gene=CD44
E2F1	E2F Transcription Factor 1	Protein Coding	Q01094	50	GC20M033675	1.78236	https://www.genecards.org/cgi-bin/carddisp.pl?gene=E2F1
HSPA8	Heat Shock Protein Family A (Hsp70) Member 8	Protein Coding	P11142	56	GC11M123057	1.77953	https://www.genecards.org/cgi-bin/carddisp.pl?gene=HSPA8
ANXA5	Annexin A5	Protein Coding	P08758	53	GC04M121667	1.75799	https://www.genecards.org/cgi-bin/carddisp.pl?gene=ANXA5
OPA1	OPA1 Mitochondrial Dynamin Like GTPase	Protein Coding	O60313	51	GC03P193594	1.75698	https://www.genecards.org/cgi-bin/carddisp.pl?gene=OPA1
SOD2	Superoxide Dismutase 2	Protein Coding	P04179	54	GC06M159669	1.74416	https://www.genecards.org/cgi-bin/carddisp.pl?gene=SOD2
TSPO	Translocator Protein	Protein Coding	B1AH88	51	GC22P043151	1.73789	https://www.genecards.org/cgi-bin/carddisp.pl?gene=TSPO
PTPA	Protein Phosphatase 2 Phosphatase Activator	Protein Coding	Q15257	49	GC09P130118	1.73567	https://www.genecards.org/cgi-bin/carddisp.pl?gene=PTPA
AIFM1	Apoptosis Inducing Factor Mitochondria Associated 1	Protein Coding	O95831	57	GC0XM130129	1.73485	https://www.genecards.org/cgi-bin/carddisp.pl?gene=AIFM1
SLC5A1	Solute Carrier Family 5 Member 1	Protein Coding	P13866	54	GC22P032043	1.72402	https://www.genecards.org/cgi-bin/carddisp.pl?gene=SLC5A1
GSTP1	Glutathione S-Transferase Pi 1	Protein Coding	P09211	57	GC11P067583	1.71985	https://www.genecards.org/cgi-bin/carddisp.pl?gene=GSTP1
NUP155	Nucleoporin 155	Protein Coding	O75694	52	GC05M037288	1.71978	https://www.genecards.org/cgi-bin/carddisp.pl?gene=NUP155
NUP62	Nucleoporin 62	Protein Coding	P37198	52	GC19M049906	1.71978	https://www.genecards.org/cgi-bin/carddisp.pl?gene=NUP62
NUP107	Nucleoporin 107	Protein Coding	P57740	50	GC12P068686	1.71978	https://www.genecards.org/cgi-bin/carddisp.pl?gene=NUP107
TPR	Translocated Promoter Region, Nuclear Basket Protein	Protein Coding	P12270	49	GC01M186323	1.71978	https://www.genecards.org/cgi-bin/carddisp.pl?gene=TPR
NUP153	Nucleoporin 153	Protein Coding	P49790	48	GC06M017615	1.71978	https://www.genecards.org/cgi-bin/carddisp.pl?gene=NUP153
NUP210	Nucleoporin 210	Protein Coding	Q8TEM1	48	GC03M023360	1.71978	https://www.genecards.org/cgi-bin/carddisp.pl?gene=NUP210
NUP85	Nucleoporin 85	Protein Coding	Q9BW27	48	GC17P075205	1.71978	https://www.genecards.org/cgi-bin/carddisp.pl?gene=NUP85
RAE1	Ribonucleic Acid Export 1	Protein Coding	P78406	48	GC20P057351	1.71978	https://www.genecards.org/cgi-bin/carddisp.pl?gene=RAE1
NUP160	Nucleoporin 160	Protein Coding	Q12769	47	GC11M108890	1.71978	https://www.genecards.org/cgi-bin/carddisp.pl?gene=NUP160
NUP88	Nucleoporin 88	Protein Coding	Q99567	47	GC17M013425	1.71978	https://www.genecards.org/cgi-bin/carddisp.pl?gene=NUP88
GNPDA1	Glucosamine-6-Phosphate Deaminase 1	Protein Coding	P46926	46	GC05M141991	1.71978	https://www.genecards.org/cgi-bin/carddisp.pl?gene=GNPDA1
NUP205	Nucleoporin 205	Protein Coding	Q92621	46	GC07P135557	1.71978	https://www.genecards.org/cgi-bin/carddisp.pl?gene=NUP205
GNPDA2	Glucosamine-6-Phosphate Deaminase 2	Protein Coding	Q8TDQ7	45	GC04M044684	1.71978	https://www.genecards.org/cgi-bin/carddisp.pl?gene=GNPDA2
GPAT3	Glycerol-3-Phosphate Acyltransferase 3	Protein Coding	Q53EU6	45	GC04P083536	1.71978	https://www.genecards.org/cgi-bin/carddisp.pl?gene=GPAT3
NUP50	Nucleoporin 50	Protein Coding	Q9UKX7	45	GC22P045163	1.71978	https://www.genecards.org/cgi-bin/carddisp.pl?gene=NUP50
NUP37	Nucleoporin 37	Protein Coding	Q8NFH4	44	GC12M102073	1.71978	https://www.genecards.org/cgi-bin/carddisp.pl?gene=NUP37
NUP54	Nucleoporin 54	Protein Coding	Q7Z3B4	44	GC04M076114	1.71978	https://www.genecards.org/cgi-bin/carddisp.pl?gene=NUP54
POM121	POM121 Transmembrane Nucleoporin	Protein Coding	Q96HA1	44	GC07P072879	1.71978	https://www.genecards.org/cgi-bin/carddisp.pl?gene=POM121
NDC1	NDC1 Transmembrane Nucleoporin	Protein Coding	Q9BTX1	42	GC01M053765	1.71978	https://www.genecards.org/cgi-bin/carddisp.pl?gene=NDC1
NUP35	Nucleoporin 35	Protein Coding	Q8NFH5	42	GC02P183117	1.71978	https://www.genecards.org/cgi-bin/carddisp.pl?gene=NUP35
NUP42	Nucleoporin 42	Protein Coding	O15504	42	GC07P023346	1.71978	https://www.genecards.org/cgi-bin/carddisp.pl?gene=NUP42
NUP58	Nucleoporin 58	Protein Coding	Q9BVL2	42	GC13P026013	1.71978	https://www.genecards.org/cgi-bin/carddisp.pl?gene=NUP58
NUP43	Nucleoporin 43	Protein Coding	Q8NFH3	41	GC06M149724	1.71978	https://www.genecards.org/cgi-bin/carddisp.pl?gene=NUP43
SEH1L	SEH1 Like Nucleoporin	Protein Coding	Q96EE3	41	GC18P012947	1.71978	https://www.genecards.org/cgi-bin/carddisp.pl?gene=SEH1L
MUC1	Mucin 1, Cell Surface Associated	Protein Coding	P15941	55	GC01M155185	1.71196	https://www.genecards.org/cgi-bin/carddisp.pl?gene=MUC1
ESR1	Estrogen Receptor 1	Protein Coding	P03372	61	GC06P151656	1.71129	https://www.genecards.org/cgi-bin/carddisp.pl?gene=ESR1
LIN28B	Lin-28 Homolog B	Protein Coding	Q6ZN17	48	GC06P106121	1.71129	https://www.genecards.org/cgi-bin/carddisp.pl?gene=LIN28B
DNAH8	Dynein Axonemal Heavy Chain 8	Protein Coding	Q96JB1	45	GC06P104260	1.70369	https://www.genecards.org/cgi-bin/carddisp.pl?gene=DNAH8
SRC	SRC Proto-Oncogene, Non-Receptor Tyrosine Kinase	Protein Coding	P12931	58	GC20P037344	1.69914	https://www.genecards.org/cgi-bin/carddisp.pl?gene=SRC
PRMT5	Protein Arginine Methyltransferase 5	Protein Coding	O14744	53	GC14M022920	1.69669	https://www.genecards.org/cgi-bin/carddisp.pl?gene=PRMT5
CAT	Catalase	Protein Coding	P04040	58	GC11P034460	1.68865	https://www.genecards.org/cgi-bin/carddisp.pl?gene=CAT
TNF	Tumor Necrosis Factor	Protein Coding	P01375	58	GC06P104098	1.68865	https://www.genecards.org/cgi-bin/carddisp.pl?gene=TNF
FOXO1	Forkhead Box O1	Protein Coding	Q12778	58	GC13M040555	1.68762	https://www.genecards.org/cgi-bin/carddisp.pl?gene=FOXO1
SP1	Sp1 Transcription Factor	Protein Coding	P08047	52	GC12P053380	1.68762	https://www.genecards.org/cgi-bin/carddisp.pl?gene=SP1
HIF1AN	Hypoxia Inducible Factor 1 Subunit Alpha Inhibitor	Protein Coding	Q9NWT6	49	GC10P100529	1.68721	https://www.genecards.org/cgi-bin/carddisp.pl?gene=HIF1AN
VIM	Vimentin	Protein Coding	P08670	58	GC10P017227	1.67231	https://www.genecards.org/cgi-bin/carddisp.pl?gene=VIM
SLC25A5	Solute Carrier Family 25 Member 5	Protein Coding	P05141	50	GC0XP119468	1.67231	https://www.genecards.org/cgi-bin/carddisp.pl?gene=SLC25A5
XBP1	X-Box Binding Protein 1	Protein Coding	P17861	52	GC22M028794	1.66497	https://www.genecards.org/cgi-bin/carddisp.pl?gene=XBP1
PRKN	Parkin RBR E3 Ubiquitin Protein Ligase	Protein Coding	O60260	56	GC06M161348	1.65822	https://www.genecards.org/cgi-bin/carddisp.pl?gene=PRKN
TP63	Tumor Protein P63	Protein Coding	Q9H3D4	53	GC03P189598	1.6529	https://www.genecards.org/cgi-bin/carddisp.pl?gene=TP63
PGD	Phosphogluconate Dehydrogenase	Protein Coding	P52209	54	GC01P010398	1.64591	https://www.genecards.org/cgi-bin/carddisp.pl?gene=PGD
ECD	Ecdysoneless Cell Cycle Regulator	Protein Coding	O95905	46	GC10M073130	1.64386	https://www.genecards.org/cgi-bin/carddisp.pl?gene=ECD
HYOU1	Hypoxia Up-Regulated 1	Protein Coding	Q9Y4L1	52	GC11M119400	1.64208	https://www.genecards.org/cgi-bin/carddisp.pl?gene=HYOU1
ZEB1	Zinc Finger E-Box Binding Homeobox 1	Protein Coding	P37275	56	GC10P031318	1.63697	https://www.genecards.org/cgi-bin/carddisp.pl?gene=ZEB1
SETD2	SET Domain Containing 2, Histone Lysine Methyltransferase	Protein Coding	Q9BYW2	54	GC03M047033	1.62429	https://www.genecards.org/cgi-bin/carddisp.pl?gene=SETD2
NFKB1	Nuclear Factor Kappa B Subunit 1	Protein Coding	P19838	60	GC04P102501	1.62335	https://www.genecards.org/cgi-bin/carddisp.pl?gene=NFKB1
IL1B	Interleukin 1 Beta	Protein Coding	P01584	54	GC02M112829	1.62335	https://www.genecards.org/cgi-bin/carddisp.pl?gene=IL1B
CD274	CD274 Molecule	Protein Coding	Q9NZQ7	52	GC09P005450	1.62335	https://www.genecards.org/cgi-bin/carddisp.pl?gene=CD274
PDHA2	Pyruvate Dehydrogenase E1 Subunit Alpha 2	Protein Coding	P29803	49	GC04P095840	1.6144	https://www.genecards.org/cgi-bin/carddisp.pl?gene=PDHA2
DNM1L	Dynamin 1 Like	Protein Coding	O00429	55	GC12P032679	1.61263	https://www.genecards.org/cgi-bin/carddisp.pl?gene=DNM1L
GLUL	Glutamate-Ammonia Ligase	Protein Coding	P15104	55	GC01M182378	1.60926	https://www.genecards.org/cgi-bin/carddisp.pl?gene=GLUL
PPARA	Peroxisome Proliferator Activated Receptor Alpha	Protein Coding	Q07869	51	GC22P046150	1.59535	https://www.genecards.org/cgi-bin/carddisp.pl?gene=PPARA
IMMT	Inner Membrane Mitochondrial Protein	Protein Coding	Q16891	47	GC02M086144	1.59466	https://www.genecards.org/cgi-bin/carddisp.pl?gene=IMMT
HSPA9	Heat Shock Protein Family A (Hsp70) Member 9	Protein Coding	P38646	54	GC05M138554	1.58767	https://www.genecards.org/cgi-bin/carddisp.pl?gene=HSPA9
STAT1	Signal Transducer And Activator Of Transcription 1	Protein Coding	P42224	60	GC02M190908	1.58384	https://www.genecards.org/cgi-bin/carddisp.pl?gene=STAT1
STUB1	STIP1 Homology And U-Box Containing Protein 1	Protein Coding	Q9UNE7	52	GC16P021377	1.57949	https://www.genecards.org/cgi-bin/carddisp.pl?gene=STUB1
KLF5	KLF Transcription Factor 5	Protein Coding	Q13887	52	GC13P073054	1.57026	https://www.genecards.org/cgi-bin/carddisp.pl?gene=KLF5
TUG1	Taurine Up-Regulated 1	Protein Coding	A0A6I8PU40	26	GC22P030969	1.57026	https://www.genecards.org/cgi-bin/carddisp.pl?gene=TUG1
MFN2	Mitofusin 2	Protein Coding	O95140	55	GC01P011980	1.56919	https://www.genecards.org/cgi-bin/carddisp.pl?gene=MFN2
KLF4	KLF Transcription Factor 4	Protein Coding	O43474	53	GC09M107484	1.56367	https://www.genecards.org/cgi-bin/carddisp.pl?gene=KLF4
RBM25	RNA Binding Motif Protein 25	Protein Coding	P49756	44	GC14P073058	1.55186	https://www.genecards.org/cgi-bin/carddisp.pl?gene=RBM25
SIRT4	Sirtuin 4	Protein Coding	Q9Y6E7	46	GC12P120291	1.54711	https://www.genecards.org/cgi-bin/carddisp.pl?gene=SIRT4
ASL	Argininosuccinate Lyase	Protein Coding	P04424	52	GC07P066075	1.52971	https://www.genecards.org/cgi-bin/carddisp.pl?gene=ASL
BRAF	B-Raf Proto-Oncogene, Serine/Threonine Kinase	Protein Coding	P15056	61	GC07M140751	1.52701	https://www.genecards.org/cgi-bin/carddisp.pl?gene=BRAF
MCL1	MCL1 Apoptosis Regulator, BCL2 Family Member	Protein Coding	Q07820	54	GC01M155854	1.52533	https://www.genecards.org/cgi-bin/carddisp.pl?gene=MCL1
PDIA3	Protein Disulfide Isomerase Family A Member 3	Protein Coding	P30101	50	GC15P043746	1.52533	https://www.genecards.org/cgi-bin/carddisp.pl?gene=PDIA3
SLC13A5	Solute Carrier Family 13 Member 5	Protein Coding	Q86YT5	50	GC17M006684	1.52294	https://www.genecards.org/cgi-bin/carddisp.pl?gene=SLC13A5
PPP1CA	Protein Phosphatase 1 Catalytic Subunit Alpha	Protein Coding	P62136	53	GC11M109346	1.50951	https://www.genecards.org/cgi-bin/carddisp.pl?gene=PPP1CA
TRAF6	TNF Receptor Associated Factor 6	Protein Coding	Q9Y4K3	53	GC11M036467	1.50951	https://www.genecards.org/cgi-bin/carddisp.pl?gene=TRAF6
PTP4A3	Protein Tyrosine Phosphatase 4A3	Protein Coding	O75365	46	GC08P141391	1.49363	https://www.genecards.org/cgi-bin/carddisp.pl?gene=PTP4A3
AGRP	Agouti Related Neuropeptide	Protein Coding	O00253	48	GC16M067482	1.49299	https://www.genecards.org/cgi-bin/carddisp.pl?gene=AGRP
HSP90AB1	Heat Shock Protein 90 Alpha Family Class B Member 1	Protein Coding	P08238	56	GC06P044246	1.49296	https://www.genecards.org/cgi-bin/carddisp.pl?gene=HSP90AB1
TEAD1	TEA Domain Transcription Factor 1	Protein Coding	P28347	53	GC11P012674	1.49296	https://www.genecards.org/cgi-bin/carddisp.pl?gene=TEAD1
CD276	CD276 Molecule	Protein Coding	Q5ZPR3	48	GC15P073683	1.49296	https://www.genecards.org/cgi-bin/carddisp.pl?gene=CD276
BAD	BCL2 Associated Agonist Of Cell Death	Protein Coding	Q92934	50	GC11M109178	1.48832	https://www.genecards.org/cgi-bin/carddisp.pl?gene=BAD
VIRMA	Vir Like M6A Methyltransferase Associated	Protein Coding	Q69YN4	40	GC08M094496	1.48832	https://www.genecards.org/cgi-bin/carddisp.pl?gene=VIRMA
NR1H4	Nuclear Receptor Subfamily 1 Group H Member 4	Protein Coding	Q96RI1	54	GC12P100473	1.48511	https://www.genecards.org/cgi-bin/carddisp.pl?gene=NR1H4
PDP1	Pyruvate Dehydrogenase Phosphatase Catalytic Subunit 1	Protein Coding	Q9P0J1	54	GC08P093857	1.47602	https://www.genecards.org/cgi-bin/carddisp.pl?gene=PDP1
STK11	Serine/Threonine Kinase 11	Protein Coding	Q15831	57	GC19P001177	1.47429	https://www.genecards.org/cgi-bin/carddisp.pl?gene=STK11
KEAP1	Kelch Like ECH Associated Protein 1	Protein Coding	Q14145	56	GC19M010486	1.47065	https://www.genecards.org/cgi-bin/carddisp.pl?gene=KEAP1
TP73	Tumor Protein P73	Protein Coding	O15350	52	GC01P003652	1.47065	https://www.genecards.org/cgi-bin/carddisp.pl?gene=TP73
MLX	MAX Dimerization Protein MLX	Protein Coding	Q9UH92	50	GC17P042567	1.47065	https://www.genecards.org/cgi-bin/carddisp.pl?gene=MLX
LEP	Leptin	Protein Coding	P41159	53	GC07P128241	1.46877	https://www.genecards.org/cgi-bin/carddisp.pl?gene=LEP
ANXA2	Annexin A2	Protein Coding	P07355	54	GC15M060347	1.46386	https://www.genecards.org/cgi-bin/carddisp.pl?gene=ANXA2
XRCC5	X-Ray Repair Cross Complementing 5	Protein Coding	P13010	51	GC02P216107	1.46386	https://www.genecards.org/cgi-bin/carddisp.pl?gene=XRCC5
NCL	Nucleolin	Protein Coding	P19338	50	GC02M231453	1.46386	https://www.genecards.org/cgi-bin/carddisp.pl?gene=NCL
SNCA	Synuclein Alpha	Protein Coding	P37840	58	GC04M089724	1.45715	https://www.genecards.org/cgi-bin/carddisp.pl?gene=SNCA
SERPINA3	Serpin Family A Member 3	Protein Coding	P01011	50	GC14P094612	1.45715	https://www.genecards.org/cgi-bin/carddisp.pl?gene=SERPINA3
HAGH	Hydroxyacylglutathione Hydrolase	Protein Coding	Q16775	49	GC16M001795	1.45715	https://www.genecards.org/cgi-bin/carddisp.pl?gene=HAGH
CDKN3	Cyclin Dependent Kinase Inhibitor 3	Protein Coding	Q16667	48	GC14P054398	1.45715	https://www.genecards.org/cgi-bin/carddisp.pl?gene=CDKN3
HDAC2	Histone Deacetylase 2	Protein Coding	Q92769	59	GC06M113933	1.44804	https://www.genecards.org/cgi-bin/carddisp.pl?gene=HDAC2
ETS1	ETS Proto-Oncogene 1, Transcription Factor	Protein Coding	P14921	54	GC11M128458	1.44804	https://www.genecards.org/cgi-bin/carddisp.pl?gene=ETS1
STC2	Stanniocalcin 2	Protein Coding	O76061	48	GC05M173314	1.44804	https://www.genecards.org/cgi-bin/carddisp.pl?gene=STC2
MLXIP	MLX Interacting Protein	Protein Coding	Q9HAP2	40	GC12P122078	1.44804	https://www.genecards.org/cgi-bin/carddisp.pl?gene=MLXIP
GGH	Gamma-Glutamyl Hydrolase	Protein Coding	Q92820	50	GC08M063014	1.4383	https://www.genecards.org/cgi-bin/carddisp.pl?gene=GGH
CD28	CD28 Molecule	Protein Coding	P10747	54	GC02P203706	1.43755	https://www.genecards.org/cgi-bin/carddisp.pl?gene=CD28
ACMSD	Aminocarboxymuconate Semialdehyde Decarboxylase	Protein Coding	Q8TDX5	44	GC02P134838	1.43425	https://www.genecards.org/cgi-bin/carddisp.pl?gene=ACMSD
MACROH2A1	MacroH2A.1 Histone	Protein Coding	O75367	48	GC05M135334	1.43149	https://www.genecards.org/cgi-bin/carddisp.pl?gene=MACROH2A1
TEAD4	TEA Domain Transcription Factor 4	Protein Coding	Q15561	48	GC12P002959	1.43149	https://www.genecards.org/cgi-bin/carddisp.pl?gene=TEAD4
MTDH	Metadherin	Protein Coding	Q86UE4	46	GC08P097644	1.43149	https://www.genecards.org/cgi-bin/carddisp.pl?gene=MTDH
TARDBP	TAR DNA Binding Protein	Protein Coding	Q13148	54	GC01P011013	1.4165	https://www.genecards.org/cgi-bin/carddisp.pl?gene=TARDBP
DDX5	DEAD-Box Helicase 5	Protein Coding	P17844	52	GC17M064498	1.4165	https://www.genecards.org/cgi-bin/carddisp.pl?gene=DDX5
NONO	Non-POU Domain Containing Octamer Binding	Protein Coding	Q15233	52	GC0XP071255	1.4165	https://www.genecards.org/cgi-bin/carddisp.pl?gene=NONO
PRKCA	Protein Kinase C Alpha	Protein Coding	P17252	57	GC17P066302	1.41447	https://www.genecards.org/cgi-bin/carddisp.pl?gene=PRKCA
EEF1A1	Eukaryotic Translation Elongation Factor 1 Alpha 1	Protein Coding	P68104	51	GC06M081489	1.41408	https://www.genecards.org/cgi-bin/carddisp.pl?gene=EEF1A1
PAICS	Phosphoribosylaminoimidazole Carboxylase And Phosphoribosylaminoimidazolesuccinocarboxamide Synthase	Protein Coding	P22234	50	GC04P056410	1.40612	https://www.genecards.org/cgi-bin/carddisp.pl?gene=PAICS
UGCG	UDP-Glucose Ceramide Glucosyltransferase	Protein Coding	Q16739	50	GC09P111896	1.40016	https://www.genecards.org/cgi-bin/carddisp.pl?gene=UGCG
ZNF224	Zinc Finger Protein 224	Protein Coding	Q9NZL3	43	GC19P044094	1.39853	https://www.genecards.org/cgi-bin/carddisp.pl?gene=ZNF224
NR4A1	Nuclear Receptor Subfamily 4 Group A Member 1	Protein Coding	P22736	54	GC12P052022	1.39568	https://www.genecards.org/cgi-bin/carddisp.pl?gene=NR4A1
LMNB1	Lamin B1	Protein Coding	P20700	53	GC05P126776	1.39568	https://www.genecards.org/cgi-bin/carddisp.pl?gene=LMNB1
RPS7	Ribosomal Protein S7	Protein Coding	P62081	49	GC02P003575	1.39568	https://www.genecards.org/cgi-bin/carddisp.pl?gene=RPS7
RIPK1	Receptor Interacting Serine/Threonine Kinase 1	Protein Coding	Q13546	56	GC06P003520	1.39095	https://www.genecards.org/cgi-bin/carddisp.pl?gene=RIPK1
PRDX6	Peroxiredoxin 6	Protein Coding	P30041	53	GC01P173477	1.39095	https://www.genecards.org/cgi-bin/carddisp.pl?gene=PRDX6
YWHAQ	Tyrosine 3-Monooxygenase/Tryptophan 5-Monooxygenase Activation Protein Theta	Protein Coding	P27348	53	GC02M009583	1.39095	https://www.genecards.org/cgi-bin/carddisp.pl?gene=YWHAQ
GYS1	Glycogen Synthase 1	Protein Coding	P13807	56	GC19M079858	1.38215	https://www.genecards.org/cgi-bin/carddisp.pl?gene=GYS1
MYCN	MYCN Proto-Oncogene, BHLH Transcription Factor	Protein Coding	P04198	54	GC02P015951	1.38215	https://www.genecards.org/cgi-bin/carddisp.pl?gene=MYCN
BCL2	BCL2 Apoptosis Regulator	Protein Coding	P10415	58	GC18M063123	1.37928	https://www.genecards.org/cgi-bin/carddisp.pl?gene=BCL2
KDR	Kinase Insert Domain Receptor	Protein Coding	P35968	60	GC04M055078	1.37608	https://www.genecards.org/cgi-bin/carddisp.pl?gene=KDR
ALYREF	Aly/REF Export Factor	Protein Coding	Q86V81	45	GC17M081887	1.37608	https://www.genecards.org/cgi-bin/carddisp.pl?gene=ALYREF
AKT2	AKT Serine/Threonine Kinase 2	Protein Coding	P31751	61	GC19M040230	1.37595	https://www.genecards.org/cgi-bin/carddisp.pl?gene=AKT2
YWHAB	Tyrosine 3-Monooxygenase/Tryptophan 5-Monooxygenase Activation Protein Beta	Protein Coding	P31946	54	GC20P044885	1.37513	https://www.genecards.org/cgi-bin/carddisp.pl?gene=YWHAB
ARID1A	AT-Rich Interaction Domain 1A	Protein Coding	O14497	52	GC01P026693	1.37513	https://www.genecards.org/cgi-bin/carddisp.pl?gene=ARID1A
SDHA	Succinate Dehydrogenase Complex Flavoprotein Subunit A	Protein Coding	P31040	55	GC05P000220	1.37509	https://www.genecards.org/cgi-bin/carddisp.pl?gene=SDHA
ENTPD5	Ectonucleoside Triphosphate Diphosphohydrolase 5 (Inactive)	Protein Coding	O75356	52	GC14M073960	1.36836	https://www.genecards.org/cgi-bin/carddisp.pl?gene=ENTPD5
PLEC	Plectin	Protein Coding	Q15149	50	GC08M146041	1.36828	https://www.genecards.org/cgi-bin/carddisp.pl?gene=PLEC
XDH	Xanthine Dehydrogenase	Protein Coding	P47989	54	GC02M031334	1.36013	https://www.genecards.org/cgi-bin/carddisp.pl?gene=XDH
ACTN1	Actinin Alpha 1	Protein Coding	P12814	56	GC14M068874	1.35857	https://www.genecards.org/cgi-bin/carddisp.pl?gene=ACTN1
PLOD2	Procollagen-Lysine,2-Oxoglutarate 5-Dioxygenase 2	Protein Coding	O00469	52	GC03M146035	1.35857	https://www.genecards.org/cgi-bin/carddisp.pl?gene=PLOD2
MAP4	Microtubule Associated Protein 4	Protein Coding	P27816	47	GC03M047850	1.35857	https://www.genecards.org/cgi-bin/carddisp.pl?gene=MAP4
CLDN6	Claudin 6	Protein Coding	P56747	46	GC16M003014	1.35857	https://www.genecards.org/cgi-bin/carddisp.pl?gene=CLDN6
FAM120A	Family With Sequence Similarity 120A	Protein Coding	Q9NZB2	45	GC09P095036	1.35857	https://www.genecards.org/cgi-bin/carddisp.pl?gene=FAM120A
RPS4X	Ribosomal Protein S4 X-Linked	Protein Coding	P62701	45	GC0XM072255	1.35857	https://www.genecards.org/cgi-bin/carddisp.pl?gene=RPS4X
CDK6	Cyclin Dependent Kinase 6	Protein Coding	Q00534	58	GC07M092604	1.35503	https://www.genecards.org/cgi-bin/carddisp.pl?gene=CDK6
IDO1	Indoleamine 2,3-Dioxygenase 1	Protein Coding	P14902	53	GC08P039891	1.35503	https://www.genecards.org/cgi-bin/carddisp.pl?gene=IDO1
TNKS	Tankyrase	Protein Coding	O95271	52	GC08P009555	1.35503	https://www.genecards.org/cgi-bin/carddisp.pl?gene=TNKS
NCOR1	Nuclear Receptor Corepressor 1	Protein Coding	O75376	50	GC17M016029	1.35503	https://www.genecards.org/cgi-bin/carddisp.pl?gene=NCOR1
ATP5F1D	ATP Synthase F1 Subunit Delta	Protein Coding	P30049	47	GC19P005610	1.35503	https://www.genecards.org/cgi-bin/carddisp.pl?gene=ATP5F1D
PDCD1	Programmed Cell Death 1	Protein Coding	Q15116	54	GC02M241849	1.35156	https://www.genecards.org/cgi-bin/carddisp.pl?gene=PDCD1
WWTR1	WW Domain Containing Transcription Regulator 1	Protein Coding	Q9GZV5	46	GC03M149517	1.35156	https://www.genecards.org/cgi-bin/carddisp.pl?gene=WWTR1
APP	Amyloid Beta Precursor Protein	Protein Coding	P05067	58	GC21M025880	1.34383	https://www.genecards.org/cgi-bin/carddisp.pl?gene=APP
BIRC5	Baculoviral IAP Repeat Containing 5	Protein Coding	O15392	52	GC17P078214	1.34117	https://www.genecards.org/cgi-bin/carddisp.pl?gene=BIRC5
XRCC6	X-Ray Repair Cross Complementing 6	Protein Coding	P12956	52	GC22P052578	1.34117	https://www.genecards.org/cgi-bin/carddisp.pl?gene=XRCC6
IGF2BP2	Insulin Like Growth Factor 2 MRNA Binding Protein 2	Protein Coding	Q9Y6M1	51	GC03M185643	1.34117	https://www.genecards.org/cgi-bin/carddisp.pl?gene=IGF2BP2
CCT2	Chaperonin Containing TCP1 Subunit 2	Protein Coding	P78371	49	GC12P069585	1.34117	https://www.genecards.org/cgi-bin/carddisp.pl?gene=CCT2
RPL7A	Ribosomal Protein L7a	Protein Coding	P62424	48	GC09P133348	1.34117	https://www.genecards.org/cgi-bin/carddisp.pl?gene=RPL7A
ADSS1	Adenylosuccinate Synthase 1	Protein Coding	Q8N142	50	GC14P112109	1.33715	https://www.genecards.org/cgi-bin/carddisp.pl?gene=ADSS1
GIT1	GIT ArfGAP 1	Protein Coding	Q9Y2X7	49	GC17M029573	1.33715	https://www.genecards.org/cgi-bin/carddisp.pl?gene=GIT1
KLF10	KLF Transcription Factor 10	Protein Coding	Q13118	48	GC08M102648	1.33715	https://www.genecards.org/cgi-bin/carddisp.pl?gene=KLF10
MR1	Major Histocompatibility Complex, Class I-Related	Protein Coding	Q95460	48	GC01P181033	1.33715	https://www.genecards.org/cgi-bin/carddisp.pl?gene=MR1
SLC25A51	Solute Carrier Family 25 Member 51	Protein Coding	Q9H1U9	42	GC09M041302	1.33715	https://www.genecards.org/cgi-bin/carddisp.pl?gene=SLC25A51
MACIR	Macrophage Immunometabolism Regulator	Protein Coding	Q96GV9	37	GC05P103259	1.33715	https://www.genecards.org/cgi-bin/carddisp.pl?gene=MACIR
MET	MET Proto-Oncogene, Receptor Tyrosine Kinase	Protein Coding	P08581	61	GC07P116672	1.32276	https://www.genecards.org/cgi-bin/carddisp.pl?gene=MET
SMARCA4	SWI/SNF Related, Matrix Associated, Actin Dependent Regulator Of Chromatin, Subfamily A, Member 4	Protein Coding	P51532	58	GC19P011131	1.32276	https://www.genecards.org/cgi-bin/carddisp.pl?gene=SMARCA4
ACTL6A	Actin Like 6A	Protein Coding	O96019	48	GC03P179562	1.32276	https://www.genecards.org/cgi-bin/carddisp.pl?gene=ACTL6A
MBNL1	Muscleblind Like Splicing Regulator 1	Protein Coding	Q9NR56	46	GC03P152243	1.32276	https://www.genecards.org/cgi-bin/carddisp.pl?gene=MBNL1
SQSTM1	Sequestosome 1	Protein Coding	Q13501	56	GC05P179806	1.32179	https://www.genecards.org/cgi-bin/carddisp.pl?gene=SQSTM1
CTBP1	C-Terminal Binding Protein 1	Protein Coding	Q13363	54	GC04M001211	1.32179	https://www.genecards.org/cgi-bin/carddisp.pl?gene=CTBP1
AKR1B1	Aldo-Keto Reductase Family 1 Member B	Protein Coding	P15121	53	GC07M134442	1.30776	https://www.genecards.org/cgi-bin/carddisp.pl?gene=AKR1B1
PGM1	Phosphoglucomutase 1	Protein Coding	P36871	54	GC01P063593	1.30418	https://www.genecards.org/cgi-bin/carddisp.pl?gene=PGM1
ALK	ALK Receptor Tyrosine Kinase	Protein Coding	Q9UM73	57	GC02M029190	1.30317	https://www.genecards.org/cgi-bin/carddisp.pl?gene=ALK
MARK2	Microtubule Affinity Regulating Kinase 2	Protein Coding	Q7KZI7	52	GC11P063838	1.30317	https://www.genecards.org/cgi-bin/carddisp.pl?gene=MARK2
PRPF8	Pre-MRNA Processing Factor 8	Protein Coding	Q6P2Q9	49	GC17M001650	1.30317	https://www.genecards.org/cgi-bin/carddisp.pl?gene=PRPF8
ARF4	ADP Ribosylation Factor 4	Protein Coding	P18085	48	GC03M057572	1.30317	https://www.genecards.org/cgi-bin/carddisp.pl?gene=ARF4
CAVIN1	Caveolae Associated Protein 1	Protein Coding	Q6NZI2	48	GC17M060860	1.30317	https://www.genecards.org/cgi-bin/carddisp.pl?gene=CAVIN1
SND1	Staphylococcal Nuclease And Tudor Domain Containing 1	Protein Coding	Q7KZF4	47	GC07P127652	1.30317	https://www.genecards.org/cgi-bin/carddisp.pl?gene=SND1
TSR1	TSR1 Ribosome Maturation Factor	Protein Coding	Q2NL82	46	GC17M002322	1.30317	https://www.genecards.org/cgi-bin/carddisp.pl?gene=TSR1
SEPTIN2	Septin 2	Protein Coding	Q15019	44	GC02P241316	1.30317	https://www.genecards.org/cgi-bin/carddisp.pl?gene=SEPTIN2
ESRRA	Estrogen Related Receptor Alpha	Protein Coding	P11474	53	GC11P064305	1.28817	https://www.genecards.org/cgi-bin/carddisp.pl?gene=ESRRA
AMPD3	Adenosine Monophosphate Deaminase 3	Protein Coding	Q01432	50	GC11P010309	1.28817	https://www.genecards.org/cgi-bin/carddisp.pl?gene=AMPD3
IRS1	Insulin Receptor Substrate 1	Protein Coding	P35568	54	GC02M226731	1.28507	https://www.genecards.org/cgi-bin/carddisp.pl?gene=IRS1
TUBA1C	Tubulin Alpha 1c	Protein Coding	Q9BQE3	48	GC12P049188	1.28211	https://www.genecards.org/cgi-bin/carddisp.pl?gene=TUBA1C
ESYT2	Extended Synaptotagmin 2	Protein Coding	A0FGR8	44	GC07M158730	1.28211	https://www.genecards.org/cgi-bin/carddisp.pl?gene=ESYT2
SKA2	Spindle And Kinetochore Associated Complex Subunit 2	Protein Coding	Q8WVK7	42	GC17M059109	1.28211	https://www.genecards.org/cgi-bin/carddisp.pl?gene=SKA2
DENND4C	DENN Domain Containing 4C	Protein Coding	Q5VZ89	39	GC09P019230	1.28211	https://www.genecards.org/cgi-bin/carddisp.pl?gene=DENND4C
JUN	Jun Proto-Oncogene, AP-1 Transcription Factor Subunit	Protein Coding	P05412	56	GC01M058780	1.2801	https://www.genecards.org/cgi-bin/carddisp.pl?gene=JUN
USP7	Ubiquitin Specific Peptidase 7	Protein Coding	Q93009	56	GC16M008892	1.27549	https://www.genecards.org/cgi-bin/carddisp.pl?gene=USP7
HDAC4	Histone Deacetylase 4	Protein Coding	P56524	59	GC02M239048	1.27201	https://www.genecards.org/cgi-bin/carddisp.pl?gene=HDAC4
HCAR1	Hydroxycarboxylic Acid Receptor 1	Protein Coding	Q9BXC0	44	GC12M122726	1.26032	https://www.genecards.org/cgi-bin/carddisp.pl?gene=HCAR1
PIK3R1	Phosphoinositide-3-Kinase Regulatory Subunit 1	Protein Coding	P27986	58	GC05P068215	1.25975	https://www.genecards.org/cgi-bin/carddisp.pl?gene=PIK3R1
UCP3	Uncoupling Protein 3	Protein Coding	P55916	49	GC11M074000	1.25975	https://www.genecards.org/cgi-bin/carddisp.pl?gene=UCP3
PCNA	Proliferating Cell Nuclear Antigen	Protein Coding	P12004	57	GC20M005114	1.25922	https://www.genecards.org/cgi-bin/carddisp.pl?gene=PCNA
MRE11	MRE11 Homolog, Double Strand Break Repair Nuclease	Protein Coding	P49959	54	GC11M109894	1.25922	https://www.genecards.org/cgi-bin/carddisp.pl?gene=MRE11
CTNND1	Catenin Delta 1	Protein Coding	O60716	52	GC11P058312	1.25922	https://www.genecards.org/cgi-bin/carddisp.pl?gene=CTNND1
THRAP3	Thyroid Hormone Receptor Associated Protein 3	Protein Coding	Q9Y2W1	44	GC01P036224	1.25922	https://www.genecards.org/cgi-bin/carddisp.pl?gene=THRAP3
AKT3	AKT Serine/Threonine Kinase 3	Protein Coding	Q9Y243	61	GC01M243488	1.2536	https://www.genecards.org/cgi-bin/carddisp.pl?gene=AKT3
EGLN2	Egl-9 Family Hypoxia Inducible Factor 2	Protein Coding	Q96KS0	52	GC19P083310	1.2536	https://www.genecards.org/cgi-bin/carddisp.pl?gene=EGLN2
PIK3CG	Phosphatidylinositol-4,5-Bisphosphate 3-Kinase Catalytic Subunit Gamma	Protein Coding	P48736	56	GC07P106865	1.2465	https://www.genecards.org/cgi-bin/carddisp.pl?gene=PIK3CG
IDH2	Isocitrate Dehydrogenase (NADP(+)) 2	Protein Coding	P48735	59	GC15M090083	1.2445	https://www.genecards.org/cgi-bin/carddisp.pl?gene=IDH2
HSPB1	Heat Shock Protein Family B (Small) Member 1	Protein Coding	P04792	58	GC07P076302	1.2445	https://www.genecards.org/cgi-bin/carddisp.pl?gene=HSPB1
NDRG1	N-Myc Downstream Regulated 1	Protein Coding	Q92597	52	GC08M133237	1.2445	https://www.genecards.org/cgi-bin/carddisp.pl?gene=NDRG1
HMGB2	High Mobility Group Box 2	Protein Coding	P26583	49	GC04M173331	1.2445	https://www.genecards.org/cgi-bin/carddisp.pl?gene=HMGB2
EPO	Erythropoietin	Protein Coding	P01588	49	GC07P100720	1.24422	https://www.genecards.org/cgi-bin/carddisp.pl?gene=EPO
EGF	Epidermal Growth Factor	Protein Coding	P01133	58	GC04P109912	1.23401	https://www.genecards.org/cgi-bin/carddisp.pl?gene=EGF
ULK1	Unc-51 Like Autophagy Activating Kinase 1	Protein Coding	O75385	52	GC12P131894	1.23401	https://www.genecards.org/cgi-bin/carddisp.pl?gene=ULK1
HSPA1A	Heat Shock Protein Family A (Hsp70) Member 1A	Protein Coding	P0DMV8	53	GC06P104117	1.2339	https://www.genecards.org/cgi-bin/carddisp.pl?gene=HSPA1A
LTF	Lactotransferrin	Protein Coding	P02788	52	GC03M046435	1.2339	https://www.genecards.org/cgi-bin/carddisp.pl?gene=LTF
PPIA	Peptidylprolyl Isomerase A	Protein Coding	P62937	52	GC07P044811	1.2339	https://www.genecards.org/cgi-bin/carddisp.pl?gene=PPIA
KIF2A	Kinesin Family Member 2A	Protein Coding	O00139	50	GC05P062306	1.2339	https://www.genecards.org/cgi-bin/carddisp.pl?gene=KIF2A
DSG1	Desmoglein 1	Protein Coding	Q02413	49	GC18P031318	1.2339	https://www.genecards.org/cgi-bin/carddisp.pl?gene=DSG1
NACC1	Nucleus Accumbens Associated 1	Protein Coding	Q96RE7	47	GC19P082679	1.2339	https://www.genecards.org/cgi-bin/carddisp.pl?gene=NACC1
SDCBP	Syndecan Binding Protein	Protein Coding	O00560	47	GC08P058539	1.2339	https://www.genecards.org/cgi-bin/carddisp.pl?gene=SDCBP
DSC1	Desmocollin 1	Protein Coding	Q08554	46	GC18M031129	1.2339	https://www.genecards.org/cgi-bin/carddisp.pl?gene=DSC1
DDX24	DEAD-Box Helicase 24	Protein Coding	Q9GZR7	45	GC14M094048	1.2339	https://www.genecards.org/cgi-bin/carddisp.pl?gene=DDX24
H2AC14	H2A Clustered Histone 14	Protein Coding	Q99878	39	GC06M080671	1.2339	https://www.genecards.org/cgi-bin/carddisp.pl?gene=H2AC14
SLC25A13	Solute Carrier Family 25 Member 13	Protein Coding	Q9UJS0	53	GC07M096120	1.22236	https://www.genecards.org/cgi-bin/carddisp.pl?gene=SLC25A13
TUBB	Tubulin Beta Class I	Protein Coding	P07437	56	GC06P104078	1.21718	https://www.genecards.org/cgi-bin/carddisp.pl?gene=TUBB
RPS6	Ribosomal Protein S6	Protein Coding	P62753	50	GC09M019375	1.21718	https://www.genecards.org/cgi-bin/carddisp.pl?gene=RPS6
HRAS	HRas Proto-Oncogene, GTPase	Protein Coding	P01112	59	GC11M007933	1.21296	https://www.genecards.org/cgi-bin/carddisp.pl?gene=HRAS
CPT1A	Carnitine Palmitoyltransferase 1A	Protein Coding	P50416	54	GC11M068754	1.21054	https://www.genecards.org/cgi-bin/carddisp.pl?gene=CPT1A
IRS2	Insulin Receptor Substrate 2	Protein Coding	Q9Y4H2	51	GC13M109752	1.21054	https://www.genecards.org/cgi-bin/carddisp.pl?gene=IRS2
IVNS1ABP	Influenza Virus NS1A Binding Protein	Protein Coding	Q9Y6Y0	49	GC01M185307	1.20516	https://www.genecards.org/cgi-bin/carddisp.pl?gene=IVNS1ABP
SSRP1	Structure Specific Recognition Protein 1	Protein Coding	Q08945	47	GC11M108936	1.20516	https://www.genecards.org/cgi-bin/carddisp.pl?gene=SSRP1
DCD	Dermcidin	Protein Coding	P81605	44	GC12M054644	1.20516	https://www.genecards.org/cgi-bin/carddisp.pl?gene=DCD
EFHD2	EF-Hand Domain Family Member D2	Protein Coding	Q96C19	44	GC01P015409	1.20516	https://www.genecards.org/cgi-bin/carddisp.pl?gene=EFHD2
YBX1	Y-Box Binding Protein 1	Protein Coding	P67809	47	GC01P042682	1.20258	https://www.genecards.org/cgi-bin/carddisp.pl?gene=YBX1
PLK1	Polo Like Kinase 1	Protein Coding	P53350	58	GC16P046733	1.19213	https://www.genecards.org/cgi-bin/carddisp.pl?gene=PLK1
LMNA	Lamin A/C	Protein Coding	P02545	57	GC01P156082	1.19213	https://www.genecards.org/cgi-bin/carddisp.pl?gene=LMNA
SPHK1	Sphingosine Kinase 1	Protein Coding	Q9NYA1	52	GC17P076376	1.19213	https://www.genecards.org/cgi-bin/carddisp.pl?gene=SPHK1
PPARGC1B	PPARG Coactivator 1 Beta	Protein Coding	Q86YN6	42	GC05P149730	1.19006	https://www.genecards.org/cgi-bin/carddisp.pl?gene=PPARGC1B
LGALS3	Galectin 3	Protein Coding	P17931	52	GC14P055124	1.18709	https://www.genecards.org/cgi-bin/carddisp.pl?gene=LGALS3
SHMT2	Serine Hydroxymethyltransferase 2	Protein Coding	P34897	52	GC12P057229	1.17254	https://www.genecards.org/cgi-bin/carddisp.pl?gene=SHMT2
RPL6	Ribosomal Protein L6	Protein Coding	Q02878	45	GC12M112320	1.17159	https://www.genecards.org/cgi-bin/carddisp.pl?gene=RPL6
SLC16A3	Solute Carrier Family 16 Member 3	Protein Coding	O15427	50	GC17P082217	1.17157	https://www.genecards.org/cgi-bin/carddisp.pl?gene=SLC16A3
CDH2	Cadherin 2	Protein Coding	P19022	58	GC18M030290	1.17106	https://www.genecards.org/cgi-bin/carddisp.pl?gene=CDH2
BIN1	Bridging Integrator 1	Protein Coding	O00499	53	GC02M127048	1.17106	https://www.genecards.org/cgi-bin/carddisp.pl?gene=BIN1
LIPE	Lipase E, Hormone Sensitive Type	Protein Coding	Q05469	54	GC19M042401	1.16954	https://www.genecards.org/cgi-bin/carddisp.pl?gene=LIPE
CHKA	Choline Kinase Alpha	Protein Coding	P35790	50	GC11M068052	1.16474	https://www.genecards.org/cgi-bin/carddisp.pl?gene=CHKA
NOS2	Nitric Oxide Synthase 2	Protein Coding	P35228	56	GC17M027756	1.15503	https://www.genecards.org/cgi-bin/carddisp.pl?gene=NOS2
KL	Klotho	Protein Coding	Q9UEF7	54	GC13P033016	1.15503	https://www.genecards.org/cgi-bin/carddisp.pl?gene=KL
FAS	Fas Cell Surface Death Receptor	Protein Coding	P25445	57	GC10P098532	1.15149	https://www.genecards.org/cgi-bin/carddisp.pl?gene=FAS
ACTB	Actin Beta	Protein Coding	P60709	56	GC07M005527	1.15149	https://www.genecards.org/cgi-bin/carddisp.pl?gene=ACTB
MYH9	Myosin Heavy Chain 9	Protein Coding	P35579	54	GC22M036281	1.15149	https://www.genecards.org/cgi-bin/carddisp.pl?gene=MYH9
PHB2	Prohibitin 2	Protein Coding	Q99623	49	GC12M006965	1.15149	https://www.genecards.org/cgi-bin/carddisp.pl?gene=PHB2
YWHAE	Tyrosine 3-Monooxygenase/Tryptophan 5-Monooxygenase Activation Protein Epsilon	Protein Coding	P62258	56	GC17M013155	1.13762	https://www.genecards.org/cgi-bin/carddisp.pl?gene=YWHAE
CXCL1	C-X-C Motif Chemokine Ligand 1	Protein Coding	P09341	49	GC04P073869	1.13762	https://www.genecards.org/cgi-bin/carddisp.pl?gene=CXCL1
HNRNPF	Heterogeneous Nuclear Ribonucleoprotein F	Protein Coding	P52597	47	GC10M043385	1.13762	https://www.genecards.org/cgi-bin/carddisp.pl?gene=HNRNPF
STC1	Stanniocalcin 1	Protein Coding	P52823	47	GC08M023841	1.13762	https://www.genecards.org/cgi-bin/carddisp.pl?gene=STC1
CDCA3	Cell Division Cycle Associated 3	Protein Coding	Q99618	44	GC12M006844	1.136	https://www.genecards.org/cgi-bin/carddisp.pl?gene=CDCA3
KDM1A	Lysine Demethylase 1A	Protein Coding	O60341	56	GC01P023019	1.12859	https://www.genecards.org/cgi-bin/carddisp.pl?gene=KDM1A
MCM7	Minichromosome Maintenance Complex Component 7	Protein Coding	P33993	53	GC07M100092	1.12859	https://www.genecards.org/cgi-bin/carddisp.pl?gene=MCM7
KDM2B	Lysine Demethylase 2B	Protein Coding	Q8NHM5	50	GC12M122855	1.12859	https://www.genecards.org/cgi-bin/carddisp.pl?gene=KDM2B
BAX	BCL2 Associated X, Apoptosis Regulator	Protein Coding	Q07812	57	GC19P048954	1.11922	https://www.genecards.org/cgi-bin/carddisp.pl?gene=BAX
NF2	NF2, Moesin-Ezrin-Radixin Like (MERLIN) Tumor Suppressor	Protein Coding	P35240	56	GC22P029603	1.11922	https://www.genecards.org/cgi-bin/carddisp.pl?gene=NF2
PIM1	Pim-1 Proto-Oncogene, Serine/Threonine Kinase	Protein Coding	P11309	56	GC06P104249	1.11922	https://www.genecards.org/cgi-bin/carddisp.pl?gene=PIM1
PNP	Purine Nucleoside Phosphorylase	Protein Coding	P00491	56	GC14P038215	1.11922	https://www.genecards.org/cgi-bin/carddisp.pl?gene=PNP
PRDX1	Peroxiredoxin 1	Protein Coding	Q06830	56	GC01M045622	1.11922	https://www.genecards.org/cgi-bin/carddisp.pl?gene=PRDX1
SFN	Stratifin	Protein Coding	P31947	53	GC01P029478	1.11922	https://www.genecards.org/cgi-bin/carddisp.pl?gene=SFN
TCF7L2	Transcription Factor 7 Like 2	Protein Coding	Q9NQB0	53	GC10P112950	1.11922	https://www.genecards.org/cgi-bin/carddisp.pl?gene=TCF7L2
YWHAH	Tyrosine 3-Monooxygenase/Tryptophan 5-Monooxygenase Activation Protein Eta	Protein Coding	Q04917	53	GC22P031944	1.11922	https://www.genecards.org/cgi-bin/carddisp.pl?gene=YWHAH
CCT5	Chaperonin Containing TCP1 Subunit 5	Protein Coding	P48643	52	GC05P010236	1.11922	https://www.genecards.org/cgi-bin/carddisp.pl?gene=CCT5
RTN4	Reticulon 4	Protein Coding	Q9NQC3	52	GC02M054934	1.11922	https://www.genecards.org/cgi-bin/carddisp.pl?gene=RTN4
UBA2	Ubiquitin Like Modifier Activating Enzyme 2	Protein Coding	Q9UBT2	51	GC19P034428	1.11922	https://www.genecards.org/cgi-bin/carddisp.pl?gene=UBA2
PRL	Prolactin	Protein Coding	P01236	50	GC06M022287	1.11922	https://www.genecards.org/cgi-bin/carddisp.pl?gene=PRL
LHPP	Phospholysine Phosphohistidine Inorganic Pyrophosphate Phosphatase	Protein Coding	Q9H008	43	GC10P124461	1.11922	https://www.genecards.org/cgi-bin/carddisp.pl?gene=LHPP
ATP6V1E1	ATPase H+ Transporting V1 Subunit E1	Protein Coding	P36543	53	GC22M017592	1.11013	https://www.genecards.org/cgi-bin/carddisp.pl?gene=ATP6V1E1
GLUD1	Glutamate Dehydrogenase 1	Protein Coding	P00367	57	GC10M087050	1.10396	https://www.genecards.org/cgi-bin/carddisp.pl?gene=GLUD1
YY1	YY1 Transcription Factor	Protein Coding	P25490	55	GC14P100238	1.10327	https://www.genecards.org/cgi-bin/carddisp.pl?gene=YY1
CFL1	Cofilin 1	Protein Coding	P23528	53	GC11M065823	1.10327	https://www.genecards.org/cgi-bin/carddisp.pl?gene=CFL1
MDM2	MDM2 Proto-Oncogene	Protein Coding	Q00987	60	GC12P068808	1.09963	https://www.genecards.org/cgi-bin/carddisp.pl?gene=MDM2
APOE	Apolipoprotein E	Protein Coding	P02649	57	GC19P083472	1.09963	https://www.genecards.org/cgi-bin/carddisp.pl?gene=APOE
HDAC3	Histone Deacetylase 3	Protein Coding	O15379	56	GC05M141620	1.09963	https://www.genecards.org/cgi-bin/carddisp.pl?gene=HDAC3
HMGB1	High Mobility Group Box 1	Protein Coding	P09429	55	GC13M030456	1.09963	https://www.genecards.org/cgi-bin/carddisp.pl?gene=HMGB1
SLC4A1	Solute Carrier Family 4 Member 1 (Diego Blood Group)	Protein Coding	P02730	55	GC17M060986	1.09963	https://www.genecards.org/cgi-bin/carddisp.pl?gene=SLC4A1
HMGA1	High Mobility Group AT-Hook 1	Protein Coding	P17096	53	GC06P104203	1.09963	https://www.genecards.org/cgi-bin/carddisp.pl?gene=HMGA1
LATS2	Large Tumor Suppressor Kinase 2	Protein Coding	Q9NRM7	52	GC13M020973	1.09963	https://www.genecards.org/cgi-bin/carddisp.pl?gene=LATS2
SIK2	Salt Inducible Kinase 2	Protein Coding	Q9H0K1	52	GC11P112129	1.09963	https://www.genecards.org/cgi-bin/carddisp.pl?gene=SIK2
LATS1	Large Tumor Suppressor Kinase 1	Protein Coding	O95835	51	GC06M149658	1.09963	https://www.genecards.org/cgi-bin/carddisp.pl?gene=LATS1
MB	Myoglobin	Protein Coding	P02144	51	GC22M035606	1.09963	https://www.genecards.org/cgi-bin/carddisp.pl?gene=MB
PTPN14	Protein Tyrosine Phosphatase Non-Receptor Type 14	Protein Coding	Q15678	50	GC01M214348	1.09963	https://www.genecards.org/cgi-bin/carddisp.pl?gene=PTPN14
HSPA4	Heat Shock Protein Family A (Hsp70) Member 4	Protein Coding	P34932	49	GC05P133062	1.09963	https://www.genecards.org/cgi-bin/carddisp.pl?gene=HSPA4
KDM3A	Lysine Demethylase 3A	Protein Coding	Q9Y4C1	49	GC02P086440	1.09963	https://www.genecards.org/cgi-bin/carddisp.pl?gene=KDM3A
RPN2	Ribophorin II	Protein Coding	P04844	49	GC20P037178	1.09963	https://www.genecards.org/cgi-bin/carddisp.pl?gene=RPN2
TP53BP2	Tumor Protein P53 Binding Protein 2	Protein Coding	Q13625	47	GC01M223779	1.09963	https://www.genecards.org/cgi-bin/carddisp.pl?gene=TP53BP2
WDR1	WD Repeat Domain 1	Protein Coding	O75083	47	GC04M010073	1.09963	https://www.genecards.org/cgi-bin/carddisp.pl?gene=WDR1
BZW1	Basic Leucine Zipper And W2 Domains 1	Protein Coding	Q7L1Q6	43	GC02P200810	1.09963	https://www.genecards.org/cgi-bin/carddisp.pl?gene=BZW1
LAMTOR5	Late Endosomal/Lysosomal Adaptor, MAPK And MTOR Activator 5	Protein Coding	O43504	42	GC01M110401	1.09963	https://www.genecards.org/cgi-bin/carddisp.pl?gene=LAMTOR5
TRIM59	Tripartite Motif Containing 59	Protein Coding	Q8IWR1	41	GC03M160432	1.09963	https://www.genecards.org/cgi-bin/carddisp.pl?gene=TRIM59
HMGA2	High Mobility Group AT-Hook 2	Protein Coding	P52926	50	GC12P065824	1.09238	https://www.genecards.org/cgi-bin/carddisp.pl?gene=HMGA2
ATM	ATM Serine/Threonine Kinase	Protein Coding	Q13315	60	GC11P108222	1.07857	https://www.genecards.org/cgi-bin/carddisp.pl?gene=ATM
WNT5A	Wnt Family Member 5A	Protein Coding	P41221	58	GC03M055465	1.07857	https://www.genecards.org/cgi-bin/carddisp.pl?gene=WNT5A
ITGB1	Integrin Subunit Beta 1	Protein Coding	P05556	57	GC10M034478	1.07857	https://www.genecards.org/cgi-bin/carddisp.pl?gene=ITGB1
NEK2	NIMA Related Kinase 2	Protein Coding	P51955	57	GC01M211658	1.07857	https://www.genecards.org/cgi-bin/carddisp.pl?gene=NEK2
TUBA1A	Tubulin Alpha 1a	Protein Coding	Q71U36	56	GC12M049184	1.07857	https://www.genecards.org/cgi-bin/carddisp.pl?gene=TUBA1A
NLRP3	NLR Family Pyrin Domain Containing 3	Protein Coding	Q96P20	55	GC01P247415	1.07857	https://www.genecards.org/cgi-bin/carddisp.pl?gene=NLRP3
CDC25A	Cell Division Cycle 25A	Protein Coding	P30304	54	GC03M048245	1.07857	https://www.genecards.org/cgi-bin/carddisp.pl?gene=CDC25A
FOXP3	Forkhead Box P3	Protein Coding	Q9BZS1	54	GC0XM049250	1.07857	https://www.genecards.org/cgi-bin/carddisp.pl?gene=FOXP3
ADORA1	Adenosine A1 Receptor	Protein Coding	P30542	53	GC01P203090	1.07857	https://www.genecards.org/cgi-bin/carddisp.pl?gene=ADORA1
BECN1	Beclin 1	Protein Coding	Q14457	53	GC17M042810	1.07857	https://www.genecards.org/cgi-bin/carddisp.pl?gene=BECN1
AKR1A1	Aldo-Keto Reductase Family 1 Member A1	Protein Coding	P14550	52	GC01P045550	1.07857	https://www.genecards.org/cgi-bin/carddisp.pl?gene=AKR1A1
ZYX	Zyxin	Protein Coding	Q15942	52	GC07P143381	1.07857	https://www.genecards.org/cgi-bin/carddisp.pl?gene=ZYX
CFLAR	CASP8 And FADD Like Apoptosis Regulator	Protein Coding	O15519	51	GC02P201341	1.07857	https://www.genecards.org/cgi-bin/carddisp.pl?gene=CFLAR
IRF4	Interferon Regulatory Factor 4	Protein Coding	Q15306	50	GC06P000391	1.07857	https://www.genecards.org/cgi-bin/carddisp.pl?gene=IRF4
UBC	Ubiquitin C	Protein Coding	P0CG48	50	GC12M124911	1.07857	https://www.genecards.org/cgi-bin/carddisp.pl?gene=UBC
KPNA1	Karyopherin Subunit Alpha 1	Protein Coding	P52294	49	GC03M122421	1.07857	https://www.genecards.org/cgi-bin/carddisp.pl?gene=KPNA1
MATR3	Matrin 3	Protein Coding	P43243	49	GC05P139274	1.07857	https://www.genecards.org/cgi-bin/carddisp.pl?gene=MATR3
UBE4B	Ubiquitination Factor E4B	Protein Coding	O95155	49	GC01P010032	1.07857	https://www.genecards.org/cgi-bin/carddisp.pl?gene=UBE4B
KISS1	KiSS-1 Metastasis Suppressor	Protein Coding	Q15726	47	GC01M204190	1.07857	https://www.genecards.org/cgi-bin/carddisp.pl?gene=KISS1
UBR5	Ubiquitin Protein Ligase E3 Component N-Recognin 5	Protein Coding	O95071	47	GC08M102252	1.07857	https://www.genecards.org/cgi-bin/carddisp.pl?gene=UBR5
HSPB2	Heat Shock Protein Family B (Small) Member 2	Protein Coding	Q16082	46	GC11P112151	1.07857	https://www.genecards.org/cgi-bin/carddisp.pl?gene=HSPB2
HOXA9	Homeobox A9	Protein Coding	P31269	45	GC07M027162	1.07857	https://www.genecards.org/cgi-bin/carddisp.pl?gene=HOXA9
RRBP1	Ribosome Binding Protein 1	Protein Coding	Q9P2E9	45	GC20M017613	1.07857	https://www.genecards.org/cgi-bin/carddisp.pl?gene=RRBP1
KPNA2	Karyopherin Subunit Alpha 2	Protein Coding	P52292	52	GC17P068035	1.07656	https://www.genecards.org/cgi-bin/carddisp.pl?gene=KPNA2
CXCL8	C-X-C Motif Chemokine Ligand 8	Protein Coding	P10145	50	GC04P073740	1.07656	https://www.genecards.org/cgi-bin/carddisp.pl?gene=CXCL8
NME2	NME/NM23 Nucleoside Diphosphate Kinase 2	Protein Coding	P22392	52	GC17P051165	1.07453	https://www.genecards.org/cgi-bin/carddisp.pl?gene=NME2
TRPC5	Transient Receptor Potential Cation Channel Subfamily C Member 5	Protein Coding	Q9UL62	47	GC0XM111774	1.06001	https://www.genecards.org/cgi-bin/carddisp.pl?gene=TRPC5
PGAM5	PGAM Family Member 5, Mitochondrial Serine/Threonine Protein Phosphatase	Protein Coding	Q96HS1	42	GC12P132710	1.06001	https://www.genecards.org/cgi-bin/carddisp.pl?gene=PGAM5
SMAD3	SMAD Family Member 3	Protein Coding	P84022	60	GC15P067063	1.05568	https://www.genecards.org/cgi-bin/carddisp.pl?gene=SMAD3
CDK2	Cyclin Dependent Kinase 2	Protein Coding	P24941	58	GC12P055966	1.05568	https://www.genecards.org/cgi-bin/carddisp.pl?gene=CDK2
PRKCE	Protein Kinase C Epsilon	Protein Coding	Q02156	55	GC02P045651	1.05568	https://www.genecards.org/cgi-bin/carddisp.pl?gene=PRKCE
FTO	FTO Alpha-Ketoglutarate Dependent Dioxygenase	Protein Coding	Q9C0B1	54	GC16P053949	1.05568	https://www.genecards.org/cgi-bin/carddisp.pl?gene=FTO
RIGI	RNA Sensor RIG-I	Protein Coding	O95786	54	GC09M032480	1.05568	https://www.genecards.org/cgi-bin/carddisp.pl?gene=RIGI
CEBPA	CCAAT Enhancer Binding Protein Alpha	Protein Coding	P49715	53	GC19M033299	1.05568	https://www.genecards.org/cgi-bin/carddisp.pl?gene=CEBPA
EZR	Ezrin	Protein Coding	P15311	53	GC06M158765	1.05568	https://www.genecards.org/cgi-bin/carddisp.pl?gene=EZR
SKP1	S-Phase Kinase Associated Protein 1	Protein Coding	P63208	50	GC05M134148	1.05568	https://www.genecards.org/cgi-bin/carddisp.pl?gene=SKP1
P4HA1	Prolyl 4-Hydroxylase Subunit Alpha 1	Protein Coding	P13674	49	GC10M073007	1.05568	https://www.genecards.org/cgi-bin/carddisp.pl?gene=P4HA1
FABP5	Fatty Acid Binding Protein 5	Protein Coding	Q01469	48	GC08P081282	1.05568	https://www.genecards.org/cgi-bin/carddisp.pl?gene=FABP5
PTTG1	PTTG1 Regulator Of Sister Chromatid Separation, Securin	Protein Coding	O95997	48	GC05P160422	1.05568	https://www.genecards.org/cgi-bin/carddisp.pl?gene=PTTG1
SLC25A6	Solute Carrier Family 25 Member 6	Protein Coding	P12236	48	GC0XM001386	1.05568	https://www.genecards.org/cgi-bin/carddisp.pl?gene=SLC25A6
TOP1MT	DNA Topoisomerase I Mitochondrial	Protein Coding	Q969P6	48	GC08M143304	1.05568	https://www.genecards.org/cgi-bin/carddisp.pl?gene=TOP1MT
H2AZ1	H2A.Z Variant Histone 1	Protein Coding	P0C0S5	47	GC04M099949	1.05568	https://www.genecards.org/cgi-bin/carddisp.pl?gene=H2AZ1
H4C1	H4 Clustered Histone 1	Protein Coding	P62805	42	GC06P103887	1.05568	https://www.genecards.org/cgi-bin/carddisp.pl?gene=H4C1
OTUB2	OTU Deubiquitinase, Ubiquitin Aldehyde Binding 2	Protein Coding	Q96DC9	42	GC14P094023	1.05568	https://www.genecards.org/cgi-bin/carddisp.pl?gene=OTUB2
H2BC3	H2B Clustered Histone 3	Protein Coding	P33778	41	GC06M080532	1.05568	https://www.genecards.org/cgi-bin/carddisp.pl?gene=H2BC3
MT-CO2	Mitochondrially Encoded Cytochrome C Oxidase II	Protein Coding	P00403	40	GCMTP007587	1.05568	https://www.genecards.org/cgi-bin/carddisp.pl?gene=MT-CO2
IGF2	Insulin Like Growth Factor 2	Protein Coding	P01344	56	GC11M008042	1.05567	https://www.genecards.org/cgi-bin/carddisp.pl?gene=IGF2
VCP	Valosin Containing Protein	Protein Coding	P55072	56	GC09M035056	1.0426	https://www.genecards.org/cgi-bin/carddisp.pl?gene=VCP
PDPK1	3-Phosphoinositide Dependent Protein Kinase 1	Protein Coding	O15530	55	GC16P002537	1.0426	https://www.genecards.org/cgi-bin/carddisp.pl?gene=PDPK1
PARK7	Parkinsonism Associated Deglycase	Protein Coding	Q99497	54	GC01P008210	1.0426	https://www.genecards.org/cgi-bin/carddisp.pl?gene=PARK7
EPRS1	Glutamyl-Prolyl-TRNA Synthetase 1	Protein Coding	P07814	50	GC01M219969	1.0426	https://www.genecards.org/cgi-bin/carddisp.pl?gene=EPRS1
RACK1	Receptor For Activated C Kinase 1	Protein Coding	P63244	50	GC05M182224	1.0426	https://www.genecards.org/cgi-bin/carddisp.pl?gene=RACK1
ATAD3A	ATPase Family AAA Domain Containing 3A	Protein Coding	Q9NVI7	48	GC01P005276	1.0426	https://www.genecards.org/cgi-bin/carddisp.pl?gene=ATAD3A
PER1	Period Circadian Regulator 1	Protein Coding	O15534	48	GC17M013547	1.0426	https://www.genecards.org/cgi-bin/carddisp.pl?gene=PER1
GFAP	Glial Fibrillary Acidic Protein	Protein Coding	P14136	55	GC17M061018	1.04044	https://www.genecards.org/cgi-bin/carddisp.pl?gene=GFAP
SLC25A12	Solute Carrier Family 25 Member 12	Protein Coding	O75746	53	GC02M171783	1.03485	https://www.genecards.org/cgi-bin/carddisp.pl?gene=SLC25A12
SHH	Sonic Hedgehog Signaling Molecule	Protein Coding	Q15465	57	GC07M155799	1.03036	https://www.genecards.org/cgi-bin/carddisp.pl?gene=SHH
ARG1	Arginase 1	Protein Coding	P05089	56	GC06P131473	1.03036	https://www.genecards.org/cgi-bin/carddisp.pl?gene=ARG1
JUP	Junction Plakoglobin	Protein Coding	P14923	56	GC17M041754	1.03036	https://www.genecards.org/cgi-bin/carddisp.pl?gene=JUP
IRF5	Interferon Regulatory Factor 5	Protein Coding	Q13568	53	GC07P128937	1.03036	https://www.genecards.org/cgi-bin/carddisp.pl?gene=IRF5
ABHD5	Abhydrolase Domain Containing 5, Lysophosphatidic Acid Acyltransferase	Protein Coding	Q8WTS1	52	GC03P043707	1.03036	https://www.genecards.org/cgi-bin/carddisp.pl?gene=ABHD5
SENP1	SUMO Specific Peptidase 1	Protein Coding	Q9P0U3	50	GC12M048042	1.03036	https://www.genecards.org/cgi-bin/carddisp.pl?gene=SENP1
U2AF2	U2 Small Nuclear RNA Auxiliary Factor 2	Protein Coding	P26368	45	GC19P055654	1.03036	https://www.genecards.org/cgi-bin/carddisp.pl?gene=U2AF2
FOXJ1	Forkhead Box J1	Protein Coding	Q92949	44	GC17M076136	1.03036	https://www.genecards.org/cgi-bin/carddisp.pl?gene=FOXJ1
MTREX	Mtr4 Exosome RNA Helicase	Protein Coding	P42285	44	GC05P055308	1.03036	https://www.genecards.org/cgi-bin/carddisp.pl?gene=MTREX
MISP	Mitotic Spindle Positioning	Protein Coding	Q8IVT2	39	GC19P005555	1.03036	https://www.genecards.org/cgi-bin/carddisp.pl?gene=MISP
ABCC1	ATP Binding Cassette Subfamily C Member 1	Protein Coding	P33527	55	GC16P015949	1.03034	https://www.genecards.org/cgi-bin/carddisp.pl?gene=ABCC1
DDX3X	DEAD-Box Helicase 3 X-Linked	Protein Coding	O00571	55	GC0XP041333	1.0242	https://www.genecards.org/cgi-bin/carddisp.pl?gene=DDX3X
YWHAG	Tyrosine 3-Monooxygenase/Tryptophan 5-Monooxygenase Activation Protein Gamma	Protein Coding	P61981	55	GC07M077900	1.0242	https://www.genecards.org/cgi-bin/carddisp.pl?gene=YWHAG
TSC1	TSC Complex Subunit 1	Protein Coding	Q92574	54	GC09M132891	1.0242	https://www.genecards.org/cgi-bin/carddisp.pl?gene=TSC1
AGER	Advanced Glycosylation End-Product Specific Receptor	Protein Coding	Q15109	53	GC06M032180	1.0242	https://www.genecards.org/cgi-bin/carddisp.pl?gene=AGER
UQCRC2	Ubiquinol-Cytochrome C Reductase Core Protein 2	Protein Coding	P22695	52	GC16P046640	1.0242	https://www.genecards.org/cgi-bin/carddisp.pl?gene=UQCRC2
RALBP1	RalA Binding Protein 1	Protein Coding	Q15311	51	GC18P009465	1.0242	https://www.genecards.org/cgi-bin/carddisp.pl?gene=RALBP1
UCHL3	Ubiquitin C-Terminal Hydrolase L3	Protein Coding	P15374	50	GC13P075554	1.0242	https://www.genecards.org/cgi-bin/carddisp.pl?gene=UCHL3
PSMD2	Proteasome 26S Subunit Ubiquitin Receptor, Non-ATPase 2	Protein Coding	Q13200	49	GC03P184298	1.0242	https://www.genecards.org/cgi-bin/carddisp.pl?gene=PSMD2
RBBP7	RB Binding Protein 7, Chromatin Remodeling Factor	Protein Coding	Q16576	49	GC0XM016839	1.0242	https://www.genecards.org/cgi-bin/carddisp.pl?gene=RBBP7
TUBB6	Tubulin Beta 6 Class V	Protein Coding	Q9BUF5	49	GC18P012307	1.0242	https://www.genecards.org/cgi-bin/carddisp.pl?gene=TUBB6
COPS5	COP9 Signalosome Subunit 5	Protein Coding	Q92905	48	GC08M067043	1.0242	https://www.genecards.org/cgi-bin/carddisp.pl?gene=COPS5
EIF4B	Eukaryotic Translation Initiation Factor 4B	Protein Coding	P23588	48	GC12P053006	1.0242	https://www.genecards.org/cgi-bin/carddisp.pl?gene=EIF4B
STK25	Serine/Threonine Kinase 25	Protein Coding	O00506	47	GC02M241492	1.0242	https://www.genecards.org/cgi-bin/carddisp.pl?gene=STK25
PSMC6	Proteasome 26S Subunit, ATPase 6	Protein Coding	P62333	46	GC14P052707	1.0242	https://www.genecards.org/cgi-bin/carddisp.pl?gene=PSMC6
TSLP	Thymic Stromal Lymphopoietin	Protein Coding	Q969D9	45	GC05P111070	1.0242	https://www.genecards.org/cgi-bin/carddisp.pl?gene=TSLP
LPAR2	Lysophosphatidic Acid Receptor 2	Protein Coding	Q9HBW0	51	GC19M019624	1.01936	https://www.genecards.org/cgi-bin/carddisp.pl?gene=LPAR2
GPR35	G Protein-Coupled Receptor 35	Protein Coding	Q9HC97	49	GC02P240605	1.01936	https://www.genecards.org/cgi-bin/carddisp.pl?gene=GPR35
CAD	Carbamoyl-Phosphate Synthetase 2, Aspartate Transcarbamylase, And Dihydroorotase	Protein Coding	P27708	56	GC02P027217	1.0046	https://www.genecards.org/cgi-bin/carddisp.pl?gene=CAD
EDN1	Endothelin 1	Protein Coding	P05305	56	GC06P012236	1.0046	https://www.genecards.org/cgi-bin/carddisp.pl?gene=EDN1
PRDX2	Peroxiredoxin 2	Protein Coding	P32119	53	GC19M012796	1.0046	https://www.genecards.org/cgi-bin/carddisp.pl?gene=PRDX2
MYH10	Myosin Heavy Chain 10	Protein Coding	P35580	52	GC17M008474	1.0046	https://www.genecards.org/cgi-bin/carddisp.pl?gene=MYH10
PSMB4	Proteasome 20S Subunit Beta 4	Protein Coding	P28070	52	GC01P151399	1.0046	https://www.genecards.org/cgi-bin/carddisp.pl?gene=PSMB4
STIP1	Stress Induced Phosphoprotein 1	Protein Coding	P31948	52	GC11P064575	1.0046	https://www.genecards.org/cgi-bin/carddisp.pl?gene=STIP1
THBS1	Thrombospondin 1	Protein Coding	P07996	52	GC15P039581	1.0046	https://www.genecards.org/cgi-bin/carddisp.pl?gene=THBS1
TRIM28	Tripartite Motif Containing 28	Protein Coding	Q13263	52	GC19P058544	1.0046	https://www.genecards.org/cgi-bin/carddisp.pl?gene=TRIM28
RPL15	Ribosomal Protein L15	Protein Coding	P61313	51	GC03P023916	1.0046	https://www.genecards.org/cgi-bin/carddisp.pl?gene=RPL15
SNRPB	Small Nuclear Ribonucleoprotein Polypeptides B And B1	Protein Coding	P14678	49	GC20M002461	1.0046	https://www.genecards.org/cgi-bin/carddisp.pl?gene=SNRPB
HSPH1	Heat Shock Protein Family H (Hsp110) Member 1	Protein Coding	Q92598	48	GC13M031134	1.0046	https://www.genecards.org/cgi-bin/carddisp.pl?gene=HSPH1
PSMC5	Proteasome 26S Subunit, ATPase 5	Protein Coding	P62195	48	GC17P063827	1.0046	https://www.genecards.org/cgi-bin/carddisp.pl?gene=PSMC5
RPL19	Ribosomal Protein L19	Protein Coding	P84098	48	GC17P039200	1.0046	https://www.genecards.org/cgi-bin/carddisp.pl?gene=RPL19
UPF1	UPF1 RNA Helicase And ATPase	Protein Coding	Q92900	48	GC19P018831	1.0046	https://www.genecards.org/cgi-bin/carddisp.pl?gene=UPF1
CYFIP1	Cytoplasmic FMR1 Interacting Protein 1	Protein Coding	Q7L576	47	GC15M022867	1.0046	https://www.genecards.org/cgi-bin/carddisp.pl?gene=CYFIP1
RPL13A	Ribosomal Protein L13a	Protein Coding	P40429	47	GC19P049487	1.0046	https://www.genecards.org/cgi-bin/carddisp.pl?gene=RPL13A
RPL9	Ribosomal Protein L9	Protein Coding	P32969	47	GC04M039452	1.0046	https://www.genecards.org/cgi-bin/carddisp.pl?gene=RPL9
IPO5	Importin 5	Protein Coding	O00410	46	GC13P097953	1.0046	https://www.genecards.org/cgi-bin/carddisp.pl?gene=IPO5
PSMC2	Proteasome 26S Subunit, ATPase 2	Protein Coding	P35998	46	GC07P103328	1.0046	https://www.genecards.org/cgi-bin/carddisp.pl?gene=PSMC2
RPL24	Ribosomal Protein L24	Protein Coding	P83731	46	GC03M101681	1.0046	https://www.genecards.org/cgi-bin/carddisp.pl?gene=RPL24
ARL5B	ADP Ribosylation Factor Like GTPase 5B	Protein Coding	Q96KC2	45	GC10P018659	1.0046	https://www.genecards.org/cgi-bin/carddisp.pl?gene=ARL5B
KHDRBS3	KH RNA Binding Domain Containing, Signal Transduction Associated 3	Protein Coding	O75525	45	GC08P135457	1.0046	https://www.genecards.org/cgi-bin/carddisp.pl?gene=KHDRBS3
SFXN1	Sideroflexin 1	Protein Coding	Q9H9B4	45	GC05P175477	1.0046	https://www.genecards.org/cgi-bin/carddisp.pl?gene=SFXN1
TRIP6	Thyroid Hormone Receptor Interactor 6	Protein Coding	Q15654	45	GC07P100867	1.0046	https://www.genecards.org/cgi-bin/carddisp.pl?gene=TRIP6
ZFR	Zinc Finger RNA Binding Protein	Protein Coding	Q96KR1	45	GC05M032354	1.0046	https://www.genecards.org/cgi-bin/carddisp.pl?gene=ZFR
KDM4D	Lysine Demethylase 4D	Protein Coding	Q6B0I6	44	GC11P094973	1.0046	https://www.genecards.org/cgi-bin/carddisp.pl?gene=KDM4D
NHERF2	NHERF Family PDZ Scaffold Protein 2	Protein Coding	Q15599	43	GC16P051580	1.0046	https://www.genecards.org/cgi-bin/carddisp.pl?gene=NHERF2
KLF9	KLF Transcription Factor 9	Protein Coding	Q13886	42	GC09M070384	1.0046	https://www.genecards.org/cgi-bin/carddisp.pl?gene=KLF9
PALMD	Palmdelphin	Protein Coding	Q9NP74	40	GC01P099646	1.0046	https://www.genecards.org/cgi-bin/carddisp.pl?gene=PALMD
ALB	Albumin	Protein Coding	P02768	56	GC04P073397	1.00162	https://www.genecards.org/cgi-bin/carddisp.pl?gene=ALB
SLC11A2	Solute Carrier Family 11 Member 2	Protein Coding	P49281	54	GC12M050952	1.00162	https://www.genecards.org/cgi-bin/carddisp.pl?gene=SLC11A2
PML	PML Nuclear Body Scaffold	Protein Coding	P29590	53	GC15P073994	1.00162	https://www.genecards.org/cgi-bin/carddisp.pl?gene=PML
C5AR1	Complement C5a Receptor 1	Protein Coding	P21730	52	GC19P047290	1.00162	https://www.genecards.org/cgi-bin/carddisp.pl?gene=C5AR1
AKR1B10	Aldo-Keto Reductase Family 1 Member B10	Protein Coding	O60218	50	GC07P134527	1.00162	https://www.genecards.org/cgi-bin/carddisp.pl?gene=AKR1B10
CLOCK	Clock Circadian Regulator	Protein Coding	O15516	50	GC04M055427	1.00162	https://www.genecards.org/cgi-bin/carddisp.pl?gene=CLOCK
NDUFA13	NADH:Ubiquinone Oxidoreductase Subunit A13	Protein Coding	Q9P0J0	50	GC19P019515	1.00162	https://www.genecards.org/cgi-bin/carddisp.pl?gene=NDUFA13
PER2	Period Circadian Regulator 2	Protein Coding	O15055	50	GC02M238244	1.00162	https://www.genecards.org/cgi-bin/carddisp.pl?gene=PER2
RPL13	Ribosomal Protein L13	Protein Coding	P26373	49	GC16P092027	1.00162	https://www.genecards.org/cgi-bin/carddisp.pl?gene=RPL13
BMAL1	Basic Helix-Loop-Helix ARNT Like 1	Protein Coding	O00327	48	GC11P013277	1.00162	https://www.genecards.org/cgi-bin/carddisp.pl?gene=BMAL1
MTHFD2	Methylenetetrahydrofolate Dehydrogenase (NADP+ Dependent) 2, Methenyltetrahydrofolate Cyclohydrolase	Protein Coding	P13995	48	GC02P074186	1.00162	https://www.genecards.org/cgi-bin/carddisp.pl?gene=MTHFD2
DEK	DEK Proto-Oncogene	Protein Coding	P35659	47	GC06M018224	1.00162	https://www.genecards.org/cgi-bin/carddisp.pl?gene=DEK
H3-3B	H3.3 Histone B	Protein Coding	P84243	47	GC17M075823	1.00162	https://www.genecards.org/cgi-bin/carddisp.pl?gene=H3-3B
LIMA1	LIM Domain And Actin Binding 1	Protein Coding	Q9UHB6	47	GC12M050175	1.00162	https://www.genecards.org/cgi-bin/carddisp.pl?gene=LIMA1
PSME3	Proteasome Activator Subunit 3	Protein Coding	P61289	47	GC17P042824	1.00162	https://www.genecards.org/cgi-bin/carddisp.pl?gene=PSME3
RPL23A	Ribosomal Protein L23a	Protein Coding	P62750	47	GC17P028719	1.00162	https://www.genecards.org/cgi-bin/carddisp.pl?gene=RPL23A
DDX17	DEAD-Box Helicase 17	Protein Coding	Q92841	46	GC22M038483	1.00162	https://www.genecards.org/cgi-bin/carddisp.pl?gene=DDX17
ZFP36	ZFP36 Ring Finger Protein	Protein Coding	P26651	45	GC19P039406	1.00162	https://www.genecards.org/cgi-bin/carddisp.pl?gene=ZFP36
H2BC1	H2B Clustered Histone 1	Protein Coding	Q96A08	40	GC06P105143	1.00162	https://www.genecards.org/cgi-bin/carddisp.pl?gene=H2BC1
KDM8	Lysine Demethylase 8	Protein Coding	Q8N371	44	GC16P046801	0.996005	https://www.genecards.org/cgi-bin/carddisp.pl?gene=KDM8
P3H3	Prolyl 3-Hydroxylase 3	Protein Coding	Q8IVL6	43	GC12P028193	0.996005	https://www.genecards.org/cgi-bin/carddisp.pl?gene=P3H3
LDHAL6A	Lactate Dehydrogenase A Like 6A	Protein Coding	Q6ZMR3	42	GC11P018820	0.98522	https://www.genecards.org/cgi-bin/carddisp.pl?gene=LDHAL6A
IGFBP7	Insulin Like Growth Factor Binding Protein 7	Protein Coding	Q16270	53	GC04M057030	0.983549	https://www.genecards.org/cgi-bin/carddisp.pl?gene=IGFBP7
TMPO	Thymopoietin	Protein Coding	P42166	53	GC12P098515	0.983549	https://www.genecards.org/cgi-bin/carddisp.pl?gene=TMPO
CDC20	Cell Division Cycle 20	Protein Coding	Q12834	52	GC01P043358	0.983549	https://www.genecards.org/cgi-bin/carddisp.pl?gene=CDC20
MVD	Mevalonate Diphosphate Decarboxylase	Protein Coding	P53602	52	GC16M088651	0.983549	https://www.genecards.org/cgi-bin/carddisp.pl?gene=MVD
TK1	Thymidine Kinase 1	Protein Coding	P04183	52	GC17M078175	0.983549	https://www.genecards.org/cgi-bin/carddisp.pl?gene=TK1
USP15	Ubiquitin Specific Peptidase 15	Protein Coding	Q9Y4E8	52	GC12P062260	0.983549	https://www.genecards.org/cgi-bin/carddisp.pl?gene=USP15
RPL18	Ribosomal Protein L18	Protein Coding	Q07020	51	GC19M048615	0.983549	https://www.genecards.org/cgi-bin/carddisp.pl?gene=RPL18
ADSS2	Adenylosuccinate Synthase 2	Protein Coding	P30520	50	GC01M244410	0.983549	https://www.genecards.org/cgi-bin/carddisp.pl?gene=ADSS2
CEBPB	CCAAT Enhancer Binding Protein Beta	Protein Coding	P17676	50	GC20P050190	0.983549	https://www.genecards.org/cgi-bin/carddisp.pl?gene=CEBPB
COPA	COPI Coat Complex Subunit Alpha	Protein Coding	P53621	50	GC01M160288	0.983549	https://www.genecards.org/cgi-bin/carddisp.pl?gene=COPA
DPF2	Double PHD Fingers 2	Protein Coding	Q92785	50	GC11P072899	0.983549	https://www.genecards.org/cgi-bin/carddisp.pl?gene=DPF2
HIPK2	Homeodomain Interacting Protein Kinase 2	Protein Coding	Q9H2X6	50	GC07M139561	0.983549	https://www.genecards.org/cgi-bin/carddisp.pl?gene=HIPK2
MPDZ	Multiple PDZ Domain Crumbs Cell Polarity Complex Component	Protein Coding	O75970	50	GC09M013105	0.983549	https://www.genecards.org/cgi-bin/carddisp.pl?gene=MPDZ
NUMA1	Nuclear Mitotic Apparatus Protein 1	Protein Coding	Q14980	50	GC11M072002	0.983549	https://www.genecards.org/cgi-bin/carddisp.pl?gene=NUMA1
RAN	RAN, Member RAS Oncogene Family	Protein Coding	P62826	50	GC12P130874	0.983549	https://www.genecards.org/cgi-bin/carddisp.pl?gene=RAN
RPL21	Ribosomal Protein L21	Protein Coding	P46778	50	GC13P027251	0.983549	https://www.genecards.org/cgi-bin/carddisp.pl?gene=RPL21
FOXC1	Forkhead Box C1	Protein Coding	Q12948	49	GC06P001610	0.983549	https://www.genecards.org/cgi-bin/carddisp.pl?gene=FOXC1
H1-4	H1.4 Linker Histone, Cluster Member	Protein Coding	P10412	49	GC06P105132	0.983549	https://www.genecards.org/cgi-bin/carddisp.pl?gene=H1-4
HMGB3	High Mobility Group Box 3	Protein Coding	O15347	49	GC0XP150980	0.983549	https://www.genecards.org/cgi-bin/carddisp.pl?gene=HMGB3
PSMA5	Proteasome 20S Subunit Alpha 5	Protein Coding	P28066	49	GC01M109399	0.983549	https://www.genecards.org/cgi-bin/carddisp.pl?gene=PSMA5
TARS1	Threonyl-TRNA Synthetase 1	Protein Coding	P26639	49	GC05P033444	0.983549	https://www.genecards.org/cgi-bin/carddisp.pl?gene=TARS1
XRN2	5'-3' Exoribonuclease 2	Protein Coding	Q9H0D6	49	GC20P021303	0.983549	https://www.genecards.org/cgi-bin/carddisp.pl?gene=XRN2
ELAVL1	ELAV Like RNA Binding Protein 1	Protein Coding	Q15717	48	GC19M007958	0.983549	https://www.genecards.org/cgi-bin/carddisp.pl?gene=ELAVL1
HNRNPR	Heterogeneous Nuclear Ribonucleoprotein R	Protein Coding	O43390	48	GC01M023303	0.983549	https://www.genecards.org/cgi-bin/carddisp.pl?gene=HNRNPR
PA2G4	Proliferation-Associated 2G4	Protein Coding	Q9UQ80	48	GC12P058096	0.983549	https://www.genecards.org/cgi-bin/carddisp.pl?gene=PA2G4
PDLIM7	PDZ And LIM Domain 7	Protein Coding	Q9NR12	48	GC05M177483	0.983549	https://www.genecards.org/cgi-bin/carddisp.pl?gene=PDLIM7
RBM10	RNA Binding Motif Protein 10	Protein Coding	P0DW28	48	GC0XP047879	0.983549	https://www.genecards.org/cgi-bin/carddisp.pl?gene=RBM10
RPL10A	Ribosomal Protein L10a	Protein Coding	P62906	48	GC06P104223	0.983549	https://www.genecards.org/cgi-bin/carddisp.pl?gene=RPL10A
ZBTB18	Zinc Finger And BTB Domain Containing 18	Protein Coding	Q99592	48	GC01P244048	0.983549	https://www.genecards.org/cgi-bin/carddisp.pl?gene=ZBTB18
HNRNPL	Heterogeneous Nuclear Ribonucleoprotein L	Protein Coding	P14866	47	GC19M038836	0.983549	https://www.genecards.org/cgi-bin/carddisp.pl?gene=HNRNPL
SRSF6	Serine And Arginine Rich Splicing Factor 6	Protein Coding	Q13247	47	GC20P043457	0.983549	https://www.genecards.org/cgi-bin/carddisp.pl?gene=SRSF6
CNN2	Calponin 2	Protein Coding	Q99439	46	GC19P001026	0.983549	https://www.genecards.org/cgi-bin/carddisp.pl?gene=CNN2
H1-5	H1.5 Linker Histone, Cluster Member	Protein Coding	P16401	46	GC06M081751	0.983549	https://www.genecards.org/cgi-bin/carddisp.pl?gene=H1-5
PSMD6	Proteasome 26S Subunit, Non-ATPase 6	Protein Coding	Q15008	46	GC03M063973	0.983549	https://www.genecards.org/cgi-bin/carddisp.pl?gene=PSMD6
RPL14	Ribosomal Protein L14	Protein Coding	P50914	46	GC03P040458	0.983549	https://www.genecards.org/cgi-bin/carddisp.pl?gene=RPL14
SUN2	Sad1 And UNC84 Domain Containing 2	Protein Coding	Q9UH99	46	GC22M068191	0.983549	https://www.genecards.org/cgi-bin/carddisp.pl?gene=SUN2
SUPT16H	SPT16 Homolog, Facilitates Chromatin Remodeling Subunit	Protein Coding	Q9Y5B9	46	GC14M021351	0.983549	https://www.genecards.org/cgi-bin/carddisp.pl?gene=SUPT16H
TEAD3	TEA Domain Transcription Factor 3	Protein Coding	Q99594	46	GC06M081052	0.983549	https://www.genecards.org/cgi-bin/carddisp.pl?gene=TEAD3
AJUBA	Ajuba LIM Protein	Protein Coding	Q96IF1	45	GC14M022971	0.983549	https://www.genecards.org/cgi-bin/carddisp.pl?gene=AJUBA
CIAPIN1	Cytokine Induced Apoptosis Inhibitor 1	Protein Coding	Q6FI81	45	GC16M057428	0.983549	https://www.genecards.org/cgi-bin/carddisp.pl?gene=CIAPIN1
EIF3B	Eukaryotic Translation Initiation Factor 3 Subunit B	Protein Coding	P55884	45	GC07P002354	0.983549	https://www.genecards.org/cgi-bin/carddisp.pl?gene=EIF3B
EIF3L	Eukaryotic Translation Initiation Factor 3 Subunit L	Protein Coding	Q9Y262	45	GC22P037848	0.983549	https://www.genecards.org/cgi-bin/carddisp.pl?gene=EIF3L
ISLR	Immunoglobulin Superfamily Containing Leucine Rich Repeat	Protein Coding	O14498	45	GC15P074173	0.983549	https://www.genecards.org/cgi-bin/carddisp.pl?gene=ISLR
LIN7C	Lin-7 Homolog C, Crumbs Cell Polarity Complex Component	Protein Coding	Q9NUP9	45	GC11M027494	0.983549	https://www.genecards.org/cgi-bin/carddisp.pl?gene=LIN7C
PALS1	Protein Associated With LIN7 1, MAGUK P55 Family Member	Protein Coding	Q8N3R9	45	GC14P067240	0.983549	https://www.genecards.org/cgi-bin/carddisp.pl?gene=PALS1
PDIA6	Protein Disulfide Isomerase Family A Member 6	Protein Coding	Q15084	45	GC02M010784	0.983549	https://www.genecards.org/cgi-bin/carddisp.pl?gene=PDIA6
RPL17	Ribosomal Protein L17	Protein Coding	P18621	45	GC18M049488	0.983549	https://www.genecards.org/cgi-bin/carddisp.pl?gene=RPL17
RPS8	Ribosomal Protein S8	Protein Coding	P62241	45	GC01P044775	0.983549	https://www.genecards.org/cgi-bin/carddisp.pl?gene=RPS8
SF3B3	Splicing Factor 3b Subunit 3	Protein Coding	Q15393	45	GC16P070523	0.983549	https://www.genecards.org/cgi-bin/carddisp.pl?gene=SF3B3
SV2B	Synaptic Vesicle Glycoprotein 2B	Protein Coding	Q7L1I2	45	GC15P091099	0.983549	https://www.genecards.org/cgi-bin/carddisp.pl?gene=SV2B
TWF1	Twinfilin Actin Binding Protein 1	Protein Coding	Q12792	45	GC12M043793	0.983549	https://www.genecards.org/cgi-bin/carddisp.pl?gene=TWF1
USP28	Ubiquitin Specific Peptidase 28	Protein Coding	Q96RU2	45	GC11M113797	0.983549	https://www.genecards.org/cgi-bin/carddisp.pl?gene=USP28
AHNAK	AHNAK Nucleoprotein	Protein Coding	Q09666	44	GC11M109079	0.983549	https://www.genecards.org/cgi-bin/carddisp.pl?gene=AHNAK
AMOTL1	Angiomotin Like 1	Protein Coding	Q8IY63	44	GC11P094686	0.983549	https://www.genecards.org/cgi-bin/carddisp.pl?gene=AMOTL1
AMOTL2	Angiomotin Like 2	Protein Coding	Q9Y2J4	44	GC03M134355	0.983549	https://www.genecards.org/cgi-bin/carddisp.pl?gene=AMOTL2
DNAJC10	DnaJ Heat Shock Protein Family (Hsp40) Member C10	Protein Coding	Q8IXB1	44	GC02P182716	0.983549	https://www.genecards.org/cgi-bin/carddisp.pl?gene=DNAJC10
HSPA4L	Heat Shock Protein Family A (Hsp70) Member 4 Like	Protein Coding	O95757	44	GC04P127781	0.983549	https://www.genecards.org/cgi-bin/carddisp.pl?gene=HSPA4L
CSTF1	Cleavage Stimulation Factor Subunit 1	Protein Coding	Q05048	43	GC20P056392	0.983549	https://www.genecards.org/cgi-bin/carddisp.pl?gene=CSTF1
FLG2	Filaggrin 2	Protein Coding	Q5D862	43	GC01M156001	0.983549	https://www.genecards.org/cgi-bin/carddisp.pl?gene=FLG2
PATJ	PATJ Crumbs Cell Polarity Complex Component	Protein Coding	Q8NI35	43	GC01P061743	0.983549	https://www.genecards.org/cgi-bin/carddisp.pl?gene=PATJ
SEC16A	SEC16 Homolog A, Endoplasmic Reticulum Export Factor	Protein Coding	O15027	43	GC09M136440	0.983549	https://www.genecards.org/cgi-bin/carddisp.pl?gene=SEC16A
CKAP4	Cytoskeleton Associated Protein 4	Protein Coding	Q07065	42	GC12M106237	0.983549	https://www.genecards.org/cgi-bin/carddisp.pl?gene=CKAP4
HRNR	Hornerin	Protein Coding	Q86YZ3	42	GC01M152212	0.983549	https://www.genecards.org/cgi-bin/carddisp.pl?gene=HRNR
TP53INP1	Tumor Protein P53 Inducible Nuclear Protein 1	Protein Coding	Q96A56	42	GC08M094925	0.983549	https://www.genecards.org/cgi-bin/carddisp.pl?gene=TP53INP1
CCDC85C	Coiled-Coil Domain Containing 85C	Protein Coding	A6NKD9	40	GC14M099500	0.983549	https://www.genecards.org/cgi-bin/carddisp.pl?gene=CCDC85C
WWC3	WWC Family Member 3	Protein Coding	Q9ULE0	40	GC0XP010015	0.983549	https://www.genecards.org/cgi-bin/carddisp.pl?gene=WWC3
H1-10	H1.10 Linker Histone	Protein Coding	Q92522	39	GC03M131091	0.983549	https://www.genecards.org/cgi-bin/carddisp.pl?gene=H1-10
JPT2	Jupiter Microtubule Associated Homolog 2	Protein Coding	Q9H910	39	GC16P045923	0.983549	https://www.genecards.org/cgi-bin/carddisp.pl?gene=JPT2
SPINDOC	Spindlin Interactor And Repressor Of Chromatin Binding	Protein Coding	Q9BUA3	37	GC11P063904	0.983549	https://www.genecards.org/cgi-bin/carddisp.pl?gene=SPINDOC
CA2	Carbonic Anhydrase 2	Protein Coding	P00918	58	GC08P085463	0.967522	https://www.genecards.org/cgi-bin/carddisp.pl?gene=CA2
CDC42	Cell Division Cycle 42	Protein Coding	P60953	58	GC01P022052	0.967522	https://www.genecards.org/cgi-bin/carddisp.pl?gene=CDC42
HDAC8	Histone Deacetylase 8	Protein Coding	Q9BY41	55	GC0XM072329	0.967522	https://www.genecards.org/cgi-bin/carddisp.pl?gene=HDAC8
GNAI1	G Protein Subunit Alpha I1	Protein Coding	P63096	54	GC07P080470	0.967522	https://www.genecards.org/cgi-bin/carddisp.pl?gene=GNAI1
RYR1	Ryanodine Receptor 1	Protein Coding	P21817	54	GC19P083224	0.967522	https://www.genecards.org/cgi-bin/carddisp.pl?gene=RYR1
ACTA2	Actin Alpha 2, Smooth Muscle	Protein Coding	P62736	53	GC10M088935	0.967522	https://www.genecards.org/cgi-bin/carddisp.pl?gene=ACTA2
CXCL12	C-X-C Motif Chemokine Ligand 12	Protein Coding	P48061	52	GC10M044370	0.967522	https://www.genecards.org/cgi-bin/carddisp.pl?gene=CXCL12
FTL	Ferritin Light Chain	Protein Coding	P02792	52	GC19P048965	0.967522	https://www.genecards.org/cgi-bin/carddisp.pl?gene=FTL
PBRM1	Polybromo 1	Protein Coding	Q86U86	52	GC03M052545	0.967522	https://www.genecards.org/cgi-bin/carddisp.pl?gene=PBRM1
TFE3	Transcription Factor Binding To IGHM Enhancer 3	Protein Coding	P19532	51	GC0XM049028	0.967522	https://www.genecards.org/cgi-bin/carddisp.pl?gene=TFE3
KDM4A	Lysine Demethylase 4A	Protein Coding	O75164	50	GC01P043650	0.967522	https://www.genecards.org/cgi-bin/carddisp.pl?gene=KDM4A
SEC23B	SEC23 Homolog B, COPII Coat Complex Component	Protein Coding	Q15437	49	GC20P018507	0.967522	https://www.genecards.org/cgi-bin/carddisp.pl?gene=SEC23B
RARRES1	Retinoic Acid Receptor Responder 1	Protein Coding	P49788	46	GC03M158696	0.967522	https://www.genecards.org/cgi-bin/carddisp.pl?gene=RARRES1
MRPL40	Mitochondrial Ribosomal Protein L40	Protein Coding	Q9NQ50	45	GC22P051765	0.967522	https://www.genecards.org/cgi-bin/carddisp.pl?gene=MRPL40
CIRBP	Cold Inducible RNA Binding Protein	Protein Coding	Q14011	44	GC19P001259	0.967522	https://www.genecards.org/cgi-bin/carddisp.pl?gene=CIRBP
CCAR2	Cell Cycle And Apoptosis Regulator 2	Protein Coding	Q8N163	43	GC08P022604	0.967522	https://www.genecards.org/cgi-bin/carddisp.pl?gene=CCAR2
H4C9	H4 Clustered Histone 9	Protein Coding	P62805	43	GC06P105154	0.967522	https://www.genecards.org/cgi-bin/carddisp.pl?gene=H4C9
ZFP91	ZFP91 Zinc Finger Protein, Atypical E3 Ubiquitin Ligase	Protein Coding	Q96JP5	42	GC11P058580	0.967522	https://www.genecards.org/cgi-bin/carddisp.pl?gene=ZFP91
FOS	Fos Proto-Oncogene, AP-1 Transcription Factor Subunit	Protein Coding	P01100	58	GC14P075278	0.967507	https://www.genecards.org/cgi-bin/carddisp.pl?gene=FOS
GRP	Gastrin Releasing Peptide	Protein Coding	P07492	47	GC18P059220	0.967507	https://www.genecards.org/cgi-bin/carddisp.pl?gene=GRP
HPR	Haptoglobin-Related Protein	Protein Coding	P00739	46	GC16P073301	0.967507	https://www.genecards.org/cgi-bin/carddisp.pl?gene=HPR
MAPK14	Mitogen-Activated Protein Kinase 14	Protein Coding	Q16539	57	GC06P104232	0.963291	https://www.genecards.org/cgi-bin/carddisp.pl?gene=MAPK14
NTRK2	Neurotrophic Receptor Tyrosine Kinase 2	Protein Coding	Q16620	60	GC09P084668	0.960656	https://www.genecards.org/cgi-bin/carddisp.pl?gene=NTRK2
ADK	Adenosine Kinase	Protein Coding	P55263	57	GC10P074370	0.960656	https://www.genecards.org/cgi-bin/carddisp.pl?gene=ADK
CDKN1A	Cyclin Dependent Kinase Inhibitor 1A	Protein Coding	P38936	56	GC06P104241	0.960656	https://www.genecards.org/cgi-bin/carddisp.pl?gene=CDKN1A
KDM6A	Lysine Demethylase 6A	Protein Coding	O15550	55	GC0XP044873	0.960656	https://www.genecards.org/cgi-bin/carddisp.pl?gene=KDM6A
CTCF	CCCTC-Binding Factor	Protein Coding	P49711	54	GC16P067563	0.960656	https://www.genecards.org/cgi-bin/carddisp.pl?gene=CTCF
CTLA4	Cytotoxic T-Lymphocyte Associated Protein 4	Protein Coding	P16410	54	GC02P203854	0.960656	https://www.genecards.org/cgi-bin/carddisp.pl?gene=CTLA4
SLC29A1	Solute Carrier Family 29 Member 1 (Augustine Blood Group)	Protein Coding	Q99808	54	GC06P044219	0.960656	https://www.genecards.org/cgi-bin/carddisp.pl?gene=SLC29A1
TNFAIP3	TNF Alpha Induced Protein 3	Protein Coding	P21580	54	GC06P137866	0.960656	https://www.genecards.org/cgi-bin/carddisp.pl?gene=TNFAIP3
ACTN4	Actinin Alpha 4	Protein Coding	O43707	53	GC19P038647	0.960656	https://www.genecards.org/cgi-bin/carddisp.pl?gene=ACTN4
CCN2	Cellular Communication Network Factor 2	Protein Coding	P29279	53	GC06M131948	0.960656	https://www.genecards.org/cgi-bin/carddisp.pl?gene=CCN2
TNFSF10	TNF Superfamily Member 10	Protein Coding	P50591	51	GC03M172505	0.960656	https://www.genecards.org/cgi-bin/carddisp.pl?gene=TNFSF10
ADCY10	Adenylate Cyclase 10	Protein Coding	Q96PN6	50	GC01M167809	0.960656	https://www.genecards.org/cgi-bin/carddisp.pl?gene=ADCY10
PRKAR2B	Protein Kinase CAMP-Dependent Type II Regulatory Subunit Beta	Protein Coding	P31323	50	GC07P107044	0.960656	https://www.genecards.org/cgi-bin/carddisp.pl?gene=PRKAR2B
SAE1	SUMO1 Activating Enzyme Subunit 1	Protein Coding	Q9UBE0	50	GC19P083543	0.960656	https://www.genecards.org/cgi-bin/carddisp.pl?gene=SAE1
SMURF2	SMAD Specific E3 Ubiquitin Protein Ligase 2	Protein Coding	Q9HAU4	50	GC17M064542	0.960656	https://www.genecards.org/cgi-bin/carddisp.pl?gene=SMURF2
ALDH9A1	Aldehyde Dehydrogenase 9 Family Member A1	Protein Coding	P49189	49	GC01M165684	0.960656	https://www.genecards.org/cgi-bin/carddisp.pl?gene=ALDH9A1
CBX3	Chromobox 3	Protein Coding	Q13185	49	GC07P026201	0.960656	https://www.genecards.org/cgi-bin/carddisp.pl?gene=CBX3
IRF6	Interferon Regulatory Factor 6	Protein Coding	O14896	49	GC01M209785	0.960656	https://www.genecards.org/cgi-bin/carddisp.pl?gene=IRF6
KRIT1	KRIT1 Ankyrin Repeat Containing	Protein Coding	O00522	49	GC07M092198	0.960656	https://www.genecards.org/cgi-bin/carddisp.pl?gene=KRIT1
NOX1	NADPH Oxidase 1	Protein Coding	Q9Y5S8	49	GC0XM100843	0.960656	https://www.genecards.org/cgi-bin/carddisp.pl?gene=NOX1
ACTR3	Actin Related Protein 3	Protein Coding	P61158	48	GC02P113889	0.960656	https://www.genecards.org/cgi-bin/carddisp.pl?gene=ACTR3
CCT4	Chaperonin Containing TCP1 Subunit 4	Protein Coding	P50991	48	GC02M061868	0.960656	https://www.genecards.org/cgi-bin/carddisp.pl?gene=CCT4
RPL8	Ribosomal Protein L8	Protein Coding	P62917	48	GC08M146113	0.960656	https://www.genecards.org/cgi-bin/carddisp.pl?gene=RPL8
SNRPA	Small Nuclear Ribonucleoprotein Polypeptide A	Protein Coding	P09012	47	GC19P040750	0.960656	https://www.genecards.org/cgi-bin/carddisp.pl?gene=SNRPA
PRDM14	PR/SET Domain 14	Protein Coding	Q9GZV8	46	GC08M070051	0.960656	https://www.genecards.org/cgi-bin/carddisp.pl?gene=PRDM14
SRSF3	Serine And Arginine Rich Splicing Factor 3	Protein Coding	P84103	46	GC06P104237	0.960656	https://www.genecards.org/cgi-bin/carddisp.pl?gene=SRSF3
CENPU	Centromere Protein U	Protein Coding	Q71F23	45	GC04M184694	0.960656	https://www.genecards.org/cgi-bin/carddisp.pl?gene=CENPU
PPP2R3A	Protein Phosphatase 2 Regulatory Subunit B''Alpha	Protein Coding	Q06190	45	GC03P135965	0.960656	https://www.genecards.org/cgi-bin/carddisp.pl?gene=PPP2R3A
SETD5	SET Domain Containing 5	Protein Coding	Q9C0A6	45	GC03P009402	0.960656	https://www.genecards.org/cgi-bin/carddisp.pl?gene=SETD5
USP21	Ubiquitin Specific Peptidase 21	Protein Coding	Q9UK80	44	GC01P161159	0.960656	https://www.genecards.org/cgi-bin/carddisp.pl?gene=USP21
WTAP	WT1 Associated Protein	Protein Coding	Q15007	44	GC06P159725	0.960656	https://www.genecards.org/cgi-bin/carddisp.pl?gene=WTAP
OVOL2	Ovo Like Zinc Finger 2	Protein Coding	Q9BRP0	43	GC20M017956	0.960656	https://www.genecards.org/cgi-bin/carddisp.pl?gene=OVOL2
FSD1	Fibronectin Type III And SPRY Domain Containing 1	Protein Coding	Q9BTV5	41	GC19P004304	0.960656	https://www.genecards.org/cgi-bin/carddisp.pl?gene=FSD1
GNRH2	Gonadotropin Releasing Hormone 2	Protein Coding	O43555	40	GC20P003043	0.960656	https://www.genecards.org/cgi-bin/carddisp.pl?gene=GNRH2
AURKB	Aurora Kinase B	Protein Coding	Q96GD4	58	GC17M013554	0.935333	https://www.genecards.org/cgi-bin/carddisp.pl?gene=AURKB
CBL	Cbl Proto-Oncogene	Protein Coding	P22681	58	GC11P119206	0.935333	https://www.genecards.org/cgi-bin/carddisp.pl?gene=CBL
CASP1	Caspase 1	Protein Coding	P29466	56	GC11M105025	0.935333	https://www.genecards.org/cgi-bin/carddisp.pl?gene=CASP1
MTAP	Methylthioadenosine Phosphorylase	Protein Coding	Q13126	56	GC09P021806	0.935333	https://www.genecards.org/cgi-bin/carddisp.pl?gene=MTAP
TNC	Tenascin C	Protein Coding	P24821	56	GC09M115019	0.935333	https://www.genecards.org/cgi-bin/carddisp.pl?gene=TNC
BIRC2	Baculoviral IAP Repeat Containing 2	Protein Coding	Q13490	54	GC11P102347	0.935333	https://www.genecards.org/cgi-bin/carddisp.pl?gene=BIRC2
SLC4A4	Solute Carrier Family 4 Member 4	Protein Coding	Q9Y6R1	54	GC04P071063	0.935333	https://www.genecards.org/cgi-bin/carddisp.pl?gene=SLC4A4
EIF4EBP1	Eukaryotic Translation Initiation Factor 4E Binding Protein 1	Protein Coding	Q13541	53	GC08P038813	0.935333	https://www.genecards.org/cgi-bin/carddisp.pl?gene=EIF4EBP1
GSTM3	Glutathione S-Transferase Mu 3	Protein Coding	P21266	53	GC01M109733	0.935333	https://www.genecards.org/cgi-bin/carddisp.pl?gene=GSTM3
PAX5	Paired Box 5	Protein Coding	Q02548	53	GC09M036941	0.935333	https://www.genecards.org/cgi-bin/carddisp.pl?gene=PAX5
RFC1	Replication Factor C Subunit 1	Protein Coding	P35251	53	GC04M039291	0.935333	https://www.genecards.org/cgi-bin/carddisp.pl?gene=RFC1
RPSA	Ribosomal Protein SA	Protein Coding	P08865	53	GC03P039406	0.935333	https://www.genecards.org/cgi-bin/carddisp.pl?gene=RPSA
SKI	SKI Proto-Oncogene	Protein Coding	P12755	53	GC01P005305	0.935333	https://www.genecards.org/cgi-bin/carddisp.pl?gene=SKI
STS	Steroid Sulfatase	Protein Coding	P08842	53	GC0XP007146	0.935333	https://www.genecards.org/cgi-bin/carddisp.pl?gene=STS
FBXW11	F-Box And WD Repeat Domain Containing 11	Protein Coding	Q9UKB1	52	GC05M171861	0.935333	https://www.genecards.org/cgi-bin/carddisp.pl?gene=FBXW11
GPT2	Glutamic--Pyruvic Transaminase 2	Protein Coding	Q8TD30	52	GC16P049247	0.935333	https://www.genecards.org/cgi-bin/carddisp.pl?gene=GPT2
KARS1	Lysyl-TRNA Synthetase 1	Protein Coding	Q15046	52	GC16M075891	0.935333	https://www.genecards.org/cgi-bin/carddisp.pl?gene=KARS1
NME1	NME/NM23 Nucleoside Diphosphate Kinase 1	Protein Coding	P15531	52	GC17P078654	0.935333	https://www.genecards.org/cgi-bin/carddisp.pl?gene=NME1
RUVBL1	RuvB Like AAA ATPase 1	Protein Coding	Q9Y265	52	GC03M128064	0.935333	https://www.genecards.org/cgi-bin/carddisp.pl?gene=RUVBL1
COL4A5	Collagen Type IV Alpha 5 Chain	Protein Coding	P29400	51	GC0XP108439	0.935333	https://www.genecards.org/cgi-bin/carddisp.pl?gene=COL4A5
FARSB	Phenylalanyl-TRNA Synthetase Subunit Beta	Protein Coding	Q9NSD9	51	GC02M222570	0.935333	https://www.genecards.org/cgi-bin/carddisp.pl?gene=FARSB
ISL1	ISL LIM Homeobox 1	Protein Coding	P61371	51	GC05P051383	0.935333	https://www.genecards.org/cgi-bin/carddisp.pl?gene=ISL1
NRIP1	Nuclear Receptor Interacting Protein 1	Protein Coding	P48552	51	GC21M014961	0.935333	https://www.genecards.org/cgi-bin/carddisp.pl?gene=NRIP1
AGO2	Argonaute RISC Catalytic Component 2	Protein Coding	Q9UKV8	50	GC08M140522	0.935333	https://www.genecards.org/cgi-bin/carddisp.pl?gene=AGO2
DPM1	Dolichyl-Phosphate Mannosyltransferase Subunit 1, Catalytic	Protein Coding	O60762	50	GC20M050934	0.935333	https://www.genecards.org/cgi-bin/carddisp.pl?gene=DPM1
GNB4	G Protein Subunit Beta 4	Protein Coding	Q9HAV0	50	GC03M179397	0.935333	https://www.genecards.org/cgi-bin/carddisp.pl?gene=GNB4
GREM1	Gremlin 1, DAN Family BMP Antagonist	Protein Coding	O60565	50	GC15P053554	0.935333	https://www.genecards.org/cgi-bin/carddisp.pl?gene=GREM1
KPNB1	Karyopherin Subunit Beta 1	Protein Coding	Q14974	50	GC17P047649	0.935333	https://www.genecards.org/cgi-bin/carddisp.pl?gene=KPNB1
SALL4	Spalt Like Transcription Factor 4	Protein Coding	Q9UJQ4	50	GC20M051784	0.935333	https://www.genecards.org/cgi-bin/carddisp.pl?gene=SALL4
SFPQ	Splicing Factor Proline And Glutamine Rich	Protein Coding	P23246	50	GC01M035176	0.935333	https://www.genecards.org/cgi-bin/carddisp.pl?gene=SFPQ
TRPM7	Transient Receptor Potential Cation Channel Subfamily M Member 7	Protein Coding	Q96QT4	50	GC15M050552	0.935333	https://www.genecards.org/cgi-bin/carddisp.pl?gene=TRPM7
ANAPC1	Anaphase Promoting Complex Subunit 1	Protein Coding	Q9H1A4	49	GC02M111611	0.935333	https://www.genecards.org/cgi-bin/carddisp.pl?gene=ANAPC1
BAG3	BAG Cochaperone 3	Protein Coding	O95817	49	GC10P119651	0.935333	https://www.genecards.org/cgi-bin/carddisp.pl?gene=BAG3
FBXO11	F-Box Protein 11	Protein Coding	Q86XK2	49	GC02M047789	0.935333	https://www.genecards.org/cgi-bin/carddisp.pl?gene=FBXO11
MICU1	Mitochondrial Calcium Uptake 1	Protein Coding	Q9BPX6	49	GC10M072367	0.935333	https://www.genecards.org/cgi-bin/carddisp.pl?gene=MICU1
MYBL2	MYB Proto-Oncogene Like 2	Protein Coding	P10244	49	GC20P043667	0.935333	https://www.genecards.org/cgi-bin/carddisp.pl?gene=MYBL2
PDCD4	Programmed Cell Death 4	Protein Coding	Q53EL6	49	GC10P110871	0.935333	https://www.genecards.org/cgi-bin/carddisp.pl?gene=PDCD4
PYGB	Glycogen Phosphorylase B	Protein Coding	P11216	49	GC20P025248	0.935333	https://www.genecards.org/cgi-bin/carddisp.pl?gene=PYGB
FOXO4	Forkhead Box O4	Protein Coding	P98177	48	GC0XP071095	0.935333	https://www.genecards.org/cgi-bin/carddisp.pl?gene=FOXO4
MBD1	Methyl-CpG Binding Domain Protein 1	Protein Coding	Q9UIS9	48	GC18M050266	0.935333	https://www.genecards.org/cgi-bin/carddisp.pl?gene=MBD1
PELI1	Pellino E3 Ubiquitin Protein Ligase 1	Protein Coding	Q96FA3	48	GC02M064092	0.935333	https://www.genecards.org/cgi-bin/carddisp.pl?gene=PELI1
PTN	Pleiotrophin	Protein Coding	P21246	48	GC07M137227	0.935333	https://www.genecards.org/cgi-bin/carddisp.pl?gene=PTN
RAB10	RAB10, Member RAS Oncogene Family	Protein Coding	P61026	48	GC02P026033	0.935333	https://www.genecards.org/cgi-bin/carddisp.pl?gene=RAB10
SSBP1	Single Stranded DNA Binding Protein 1	Protein Coding	Q04837	48	GC07P153231	0.935333	https://www.genecards.org/cgi-bin/carddisp.pl?gene=SSBP1
TXNDC5	Thioredoxin Domain Containing 5	Protein Coding	Q8NBS9	48	GC06M007893	0.935333	https://www.genecards.org/cgi-bin/carddisp.pl?gene=TXNDC5
B3GALT5	Beta-1,3-Galactosyltransferase 5	Protein Coding	Q9Y2C3	47	GC21P039556	0.935333	https://www.genecards.org/cgi-bin/carddisp.pl?gene=B3GALT5
MFAP2	Microfibril Associated Protein 2	Protein Coding	P55001	47	GC01M016974	0.935333	https://www.genecards.org/cgi-bin/carddisp.pl?gene=MFAP2
NOLC1	Nucleolar And Coiled-Body Phosphoprotein 1	Protein Coding	Q14978	47	GC10P102152	0.935333	https://www.genecards.org/cgi-bin/carddisp.pl?gene=NOLC1
CBY1	Chibby Family Member 1, Beta Catenin Antagonist	Protein Coding	Q9Y3M2	46	GC22P038656	0.935333	https://www.genecards.org/cgi-bin/carddisp.pl?gene=CBY1
CERS6	Ceramide Synthase 6	Protein Coding	Q6ZMG9	46	GC02P168455	0.935333	https://www.genecards.org/cgi-bin/carddisp.pl?gene=CERS6
GPM6A	Glycoprotein M6A	Protein Coding	P51674	46	GC04M175632	0.935333	https://www.genecards.org/cgi-bin/carddisp.pl?gene=GPM6A
HOXA3	Homeobox A3	Protein Coding	O43365	46	GC07M027803	0.935333	https://www.genecards.org/cgi-bin/carddisp.pl?gene=HOXA3
TNRC6B	Trinucleotide Repeat Containing Adaptor 6B	Protein Coding	Q9UPQ9	46	GC22P040044	0.935333	https://www.genecards.org/cgi-bin/carddisp.pl?gene=TNRC6B
CPEB4	Cytoplasmic Polyadenylation Element Binding Protein 4	Protein Coding	Q17RY0	45	GC05P173888	0.935333	https://www.genecards.org/cgi-bin/carddisp.pl?gene=CPEB4
DPPA4	Developmental Pluripotency Associated 4	Protein Coding	Q7L190	45	GC03M109326	0.935333	https://www.genecards.org/cgi-bin/carddisp.pl?gene=DPPA4
LUC7L3	LUC7 Like 3 Pre-MRNA Splicing Factor	Protein Coding	O95232	45	GC17P050719	0.935333	https://www.genecards.org/cgi-bin/carddisp.pl?gene=LUC7L3
PAG1	Phosphoprotein Membrane Anchor With Glycosphingolipid Microdomains 1	Protein Coding	Q9NWQ8	45	GC08M080967	0.935333	https://www.genecards.org/cgi-bin/carddisp.pl?gene=PAG1
ZC3HAV1	Zinc Finger CCCH-Type Containing, Antiviral 1	Protein Coding	Q7Z2W4	45	GC07M139090	0.935333	https://www.genecards.org/cgi-bin/carddisp.pl?gene=ZC3HAV1
FCHO2	FCH And Mu Domain Containing Endocytic Adaptor 2	Protein Coding	Q0JRZ9	44	GC05P074558	0.935333	https://www.genecards.org/cgi-bin/carddisp.pl?gene=FCHO2
PJA2	Praja Ring Finger Ubiquitin Ligase 2	Protein Coding	O43164	44	GC05M109334	0.935333	https://www.genecards.org/cgi-bin/carddisp.pl?gene=PJA2
RMND5A	Required For Meiotic Nuclear Division 5 Homolog A	Protein Coding	Q9H871	44	GC02P086721	0.935333	https://www.genecards.org/cgi-bin/carddisp.pl?gene=RMND5A
SNRPF	Small Nuclear Ribonucleoprotein Polypeptide F	Protein Coding	P62306	44	GC12P095858	0.935333	https://www.genecards.org/cgi-bin/carddisp.pl?gene=SNRPF
ERH	ERH MRNA Splicing And Mitosis Factor	Protein Coding	P84090	43	GC14M069380	0.935333	https://www.genecards.org/cgi-bin/carddisp.pl?gene=ERH
MRPS34	Mitochondrial Ribosomal Protein S34	Protein Coding	P82930	43	GC16M001771	0.935333	https://www.genecards.org/cgi-bin/carddisp.pl?gene=MRPS34
IPO9	Importin 9	Protein Coding	Q96P70	42	GC01P201829	0.935333	https://www.genecards.org/cgi-bin/carddisp.pl?gene=IPO9
ZNF131	Zinc Finger Protein 131	Protein Coding	P52739	42	GC05P045000	0.935333	https://www.genecards.org/cgi-bin/carddisp.pl?gene=ZNF131
FNDC3B	Fibronectin Type III Domain Containing 3B	Protein Coding	Q53EP0	41	GC03P172039	0.935333	https://www.genecards.org/cgi-bin/carddisp.pl?gene=FNDC3B
ZBTB1	Zinc Finger And BTB Domain Containing 1	Protein Coding	Q9Y2K1	41	GC14P064503	0.935333	https://www.genecards.org/cgi-bin/carddisp.pl?gene=ZBTB1
FBXO17	F-Box Protein 17	Protein Coding	Q96EF6	39	GC19M038941	0.935333	https://www.genecards.org/cgi-bin/carddisp.pl?gene=FBXO17
GID4	GID Complex Subunit 4 Homolog	Protein Coding	Q8IVV7	39	GC17P018039	0.935333	https://www.genecards.org/cgi-bin/carddisp.pl?gene=GID4
CARM1	Coactivator Associated Arginine Methyltransferase 1	Protein Coding	Q86X55	54	GC19P010871	0.923091	https://www.genecards.org/cgi-bin/carddisp.pl?gene=CARM1
P2RX7	Purinergic Receptor P2X 7	Protein Coding	Q99572	53	GC12P128227	0.923091	https://www.genecards.org/cgi-bin/carddisp.pl?gene=P2RX7
CUL2	Cullin 2	Protein Coding	Q13617	50	GC10M035046	0.923091	https://www.genecards.org/cgi-bin/carddisp.pl?gene=CUL2
SQLE	Squalene Epoxidase	Protein Coding	Q14534	50	GC08P124998	0.923091	https://www.genecards.org/cgi-bin/carddisp.pl?gene=SQLE
CYCS	Cytochrome C, Somatic	Protein Coding	P99999	55	GC07M025118	0.910355	https://www.genecards.org/cgi-bin/carddisp.pl?gene=CYCS
MAP2K1	Mitogen-Activated Protein Kinase Kinase 1	Protein Coding	Q02750	61	GC15P066386	0.906591	https://www.genecards.org/cgi-bin/carddisp.pl?gene=MAP2K1
PDGFRB	Platelet Derived Growth Factor Receptor Beta	Protein Coding	P09619	60	GC05M150113	0.906591	https://www.genecards.org/cgi-bin/carddisp.pl?gene=PDGFRB
CXCR4	C-X-C Motif Chemokine Receptor 4	Protein Coding	P61073	59	GC02M136114	0.906591	https://www.genecards.org/cgi-bin/carddisp.pl?gene=CXCR4
NFKB2	Nuclear Factor Kappa B Subunit 2	Protein Coding	Q00653	59	GC10P102394	0.906591	https://www.genecards.org/cgi-bin/carddisp.pl?gene=NFKB2
FLT1	Fms Related Receptor Tyrosine Kinase 1	Protein Coding	P17948	58	GC13M028300	0.906591	https://www.genecards.org/cgi-bin/carddisp.pl?gene=FLT1
PRKCD	Protein Kinase C Delta	Protein Coding	Q05655	58	GC03P053156	0.906591	https://www.genecards.org/cgi-bin/carddisp.pl?gene=PRKCD
CHUK	Component Of Inhibitor Of Nuclear Factor Kappa B Kinase Complex	Protein Coding	O15111	57	GC10M100296	0.906591	https://www.genecards.org/cgi-bin/carddisp.pl?gene=CHUK
DNMT3B	DNA Methyltransferase 3 Beta	Protein Coding	Q9UBC3	57	GC20P032762	0.906591	https://www.genecards.org/cgi-bin/carddisp.pl?gene=DNMT3B
CAMK2D	Calcium/Calmodulin Dependent Protein Kinase II Delta	Protein Coding	Q13557	56	GC04M113418	0.906591	https://www.genecards.org/cgi-bin/carddisp.pl?gene=CAMK2D
CD36	CD36 Molecule	Protein Coding	P16671	56	GC07P080369	0.906591	https://www.genecards.org/cgi-bin/carddisp.pl?gene=CD36
CSNK1A1	Casein Kinase 1 Alpha 1	Protein Coding	P48729	56	GC05M149492	0.906591	https://www.genecards.org/cgi-bin/carddisp.pl?gene=CSNK1A1
ROCK1	Rho Associated Coiled-Coil Containing Protein Kinase 1	Protein Coding	Q13464	56	GC18M020946	0.906591	https://www.genecards.org/cgi-bin/carddisp.pl?gene=ROCK1
STAT2	Signal Transducer And Activator Of Transcription 2	Protein Coding	P52630	55	GC12M056341	0.906591	https://www.genecards.org/cgi-bin/carddisp.pl?gene=STAT2
NRP1	Neuropilin 1	Protein Coding	O14786	54	GC10M033177	0.906591	https://www.genecards.org/cgi-bin/carddisp.pl?gene=NRP1
PLK4	Polo Like Kinase 4	Protein Coding	O00444	54	GC04P127880	0.906591	https://www.genecards.org/cgi-bin/carddisp.pl?gene=PLK4
AHR	Aryl Hydrocarbon Receptor	Protein Coding	P35869	53	GC07P016916	0.906591	https://www.genecards.org/cgi-bin/carddisp.pl?gene=AHR
ALDH3A1	Aldehyde Dehydrogenase 3 Family Member A1	Protein Coding	P30838	53	GC17M019737	0.906591	https://www.genecards.org/cgi-bin/carddisp.pl?gene=ALDH3A1
CDK9	Cyclin Dependent Kinase 9	Protein Coding	P50750	53	GC09P130037	0.906591	https://www.genecards.org/cgi-bin/carddisp.pl?gene=CDK9
SUMO1	Small Ubiquitin Like Modifier 1	Protein Coding	P63165	53	GC02M202206	0.906591	https://www.genecards.org/cgi-bin/carddisp.pl?gene=SUMO1
ARF1	ADP Ribosylation Factor 1	Protein Coding	P84077	52	GC01P228082	0.906591	https://www.genecards.org/cgi-bin/carddisp.pl?gene=ARF1
DDX6	DEAD-Box Helicase 6	Protein Coding	P26196	52	GC11M118748	0.906591	https://www.genecards.org/cgi-bin/carddisp.pl?gene=DDX6
DPYSL2	Dihydropyrimidinase Like 2	Protein Coding	Q16555	52	GC08P026514	0.906591	https://www.genecards.org/cgi-bin/carddisp.pl?gene=DPYSL2
DYNC1H1	Dynein Cytoplasmic 1 Heavy Chain 1	Protein Coding	Q14204	52	GC14P112072	0.906591	https://www.genecards.org/cgi-bin/carddisp.pl?gene=DYNC1H1
FDFT1	Farnesyl-Diphosphate Farnesyltransferase 1	Protein Coding	P37268	52	GC08P011795	0.906591	https://www.genecards.org/cgi-bin/carddisp.pl?gene=FDFT1
LARS1	Leucyl-TRNA Synthetase 1	Protein Coding	Q9P2J5	52	GC05M146114	0.906591	https://www.genecards.org/cgi-bin/carddisp.pl?gene=LARS1
PLCE1	Phospholipase C Epsilon 1	Protein Coding	Q9P212	52	GC10P093993	0.906591	https://www.genecards.org/cgi-bin/carddisp.pl?gene=PLCE1
PLOD1	Procollagen-Lysine,2-Oxoglutarate 5-Dioxygenase 1	Protein Coding	Q02809	52	GC01P011934	0.906591	https://www.genecards.org/cgi-bin/carddisp.pl?gene=PLOD1
PSMA6	Proteasome 20S Subunit Alpha 6	Protein Coding	P60900	52	GC14P035278	0.906591	https://www.genecards.org/cgi-bin/carddisp.pl?gene=PSMA6
SOX9	SRY-Box Transcription Factor 9	Protein Coding	P48436	52	GC17P072121	0.906591	https://www.genecards.org/cgi-bin/carddisp.pl?gene=SOX9
SRPK1	SRSF Protein Kinase 1	Protein Coding	Q96SB4	52	GC06M081060	0.906591	https://www.genecards.org/cgi-bin/carddisp.pl?gene=SRPK1
STAG2	Stromal Antigen 2	Protein Coding	Q8N3U4	52	GC0XP123960	0.906591	https://www.genecards.org/cgi-bin/carddisp.pl?gene=STAG2
P2RY2	Purinergic Receptor P2Y2	Protein Coding	P41231	51	GC11P073677	0.906591	https://www.genecards.org/cgi-bin/carddisp.pl?gene=P2RY2
RUVBL2	RuvB Like AAA ATPase 2	Protein Coding	Q9Y230	51	GC19P048993	0.906591	https://www.genecards.org/cgi-bin/carddisp.pl?gene=RUVBL2
S100B	S100 Calcium Binding Protein B	Protein Coding	P04271	51	GC21M052331	0.906591	https://www.genecards.org/cgi-bin/carddisp.pl?gene=S100B
ANGPTL4	Angiopoietin Like 4	Protein Coding	Q9BY76	50	GC19P008363	0.906591	https://www.genecards.org/cgi-bin/carddisp.pl?gene=ANGPTL4
DSC3	Desmocollin 3	Protein Coding	Q14574	50	GC18M030991	0.906591	https://www.genecards.org/cgi-bin/carddisp.pl?gene=DSC3
FBXO7	F-Box Protein 7	Protein Coding	Q9Y3I1	50	GC22P032474	0.906591	https://www.genecards.org/cgi-bin/carddisp.pl?gene=FBXO7
GNB2	G Protein Subunit Beta 2	Protein Coding	P62879	50	GC07P100673	0.906591	https://www.genecards.org/cgi-bin/carddisp.pl?gene=GNB2
HSPA6	Heat Shock Protein Family A (Hsp70) Member 6	Protein Coding	P17066	50	GC01P161524	0.906591	https://www.genecards.org/cgi-bin/carddisp.pl?gene=HSPA6
LIF	LIF Interleukin 6 Family Cytokine	Protein Coding	P15018	50	GC22M030240	0.906591	https://www.genecards.org/cgi-bin/carddisp.pl?gene=LIF
POLR2B	RNA Polymerase II Subunit B	Protein Coding	P30876	50	GC04P056977	0.906591	https://www.genecards.org/cgi-bin/carddisp.pl?gene=POLR2B
RPS3	Ribosomal Protein S3	Protein Coding	P23396	50	GC11P079380	0.906591	https://www.genecards.org/cgi-bin/carddisp.pl?gene=RPS3
SOCS2	Suppressor Of Cytokine Signaling 2	Protein Coding	O14508	50	GC12P093569	0.906591	https://www.genecards.org/cgi-bin/carddisp.pl?gene=SOCS2
TP53BP1	Tumor Protein P53 Binding Protein 1	Protein Coding	Q12888	50	GC15M043403	0.906591	https://www.genecards.org/cgi-bin/carddisp.pl?gene=TP53BP1
TRIP11	Thyroid Hormone Receptor Interactor 11	Protein Coding	Q15643	50	GC14M091965	0.906591	https://www.genecards.org/cgi-bin/carddisp.pl?gene=TRIP11
UGT8	UDP Glycosyltransferase 8	Protein Coding	Q16880	50	GC04P114598	0.906591	https://www.genecards.org/cgi-bin/carddisp.pl?gene=UGT8
USF1	Upstream Transcription Factor 1	Protein Coding	P22415	50	GC01M161039	0.906591	https://www.genecards.org/cgi-bin/carddisp.pl?gene=USF1
APOD	Apolipoprotein D	Protein Coding	P05090	49	GC03M195568	0.906591	https://www.genecards.org/cgi-bin/carddisp.pl?gene=APOD
ATP6V0C	ATPase H+ Transporting V0 Subunit C	Protein Coding	P27449	49	GC16P002513	0.906591	https://www.genecards.org/cgi-bin/carddisp.pl?gene=ATP6V0C
BAZ1B	Bromodomain Adjacent To Zinc Finger Domain 1B	Protein Coding	Q9UIG0	49	GC07M073440	0.906591	https://www.genecards.org/cgi-bin/carddisp.pl?gene=BAZ1B
CBX5	Chromobox 5	Protein Coding	P45973	49	GC12M054230	0.906591	https://www.genecards.org/cgi-bin/carddisp.pl?gene=CBX5
LEMD3	LEM Domain Containing 3	Protein Coding	Q9Y2U8	49	GC12P065169	0.906591	https://www.genecards.org/cgi-bin/carddisp.pl?gene=LEMD3
PKP1	Plakophilin 1	Protein Coding	Q13835	49	GC01P201283	0.906591	https://www.genecards.org/cgi-bin/carddisp.pl?gene=PKP1
RANBP9	RAN Binding Protein 9	Protein Coding	Q96S59	49	GC06M013621	0.906591	https://www.genecards.org/cgi-bin/carddisp.pl?gene=RANBP9
RCOR1	REST Corepressor 1	Protein Coding	Q9UKL0	49	GC14P102592	0.906591	https://www.genecards.org/cgi-bin/carddisp.pl?gene=RCOR1
RPS27A	Ribosomal Protein S27a	Protein Coding	P62979	49	GC02P055231	0.906591	https://www.genecards.org/cgi-bin/carddisp.pl?gene=RPS27A
SETD1A	SET Domain Containing 1A, Histone Lysine Methyltransferase	Protein Coding	O15047	49	GC16P047795	0.906591	https://www.genecards.org/cgi-bin/carddisp.pl?gene=SETD1A
STK38	Serine/Threonine Kinase 38	Protein Coding	Q15208	49	GC06M036493	0.906591	https://www.genecards.org/cgi-bin/carddisp.pl?gene=STK38
TGM3	Transglutaminase 3	Protein Coding	Q08188	49	GC20P002296	0.906591	https://www.genecards.org/cgi-bin/carddisp.pl?gene=TGM3
WDR26	WD Repeat Domain 26	Protein Coding	Q9H7D7	49	GC01M224385	0.906591	https://www.genecards.org/cgi-bin/carddisp.pl?gene=WDR26
ARF3	ADP Ribosylation Factor 3	Protein Coding	P61204	48	GC12M050429	0.906591	https://www.genecards.org/cgi-bin/carddisp.pl?gene=ARF3
CDK17	Cyclin Dependent Kinase 17	Protein Coding	Q00537	48	GC12M096278	0.906591	https://www.genecards.org/cgi-bin/carddisp.pl?gene=CDK17
CST6	Cystatin E/M	Protein Coding	Q15828	48	GC11P072945	0.906591	https://www.genecards.org/cgi-bin/carddisp.pl?gene=CST6
IGF2BP3	Insulin Like Growth Factor 2 MRNA Binding Protein 3	Protein Coding	O00425	48	GC07M023449	0.906591	https://www.genecards.org/cgi-bin/carddisp.pl?gene=IGF2BP3
KRT7	Keratin 7	Protein Coding	P08729	48	GC12P052232	0.906591	https://www.genecards.org/cgi-bin/carddisp.pl?gene=KRT7
MAGT1	Magnesium Transporter 1	Protein Coding	Q9H0U3	48	GC0XM078117	0.906591	https://www.genecards.org/cgi-bin/carddisp.pl?gene=MAGT1
ONECUT1	One Cut Homeobox 1	Protein Coding	Q9UBC0	48	GC15M133072	0.906591	https://www.genecards.org/cgi-bin/carddisp.pl?gene=ONECUT1
RPL12	Ribosomal Protein L12	Protein Coding	P30050	48	GC09M127447	0.906591	https://www.genecards.org/cgi-bin/carddisp.pl?gene=RPL12
RPS2	Ribosomal Protein S2	Protein Coding	P15880	48	GC16M010439	0.906591	https://www.genecards.org/cgi-bin/carddisp.pl?gene=RPS2
SERPINB7	Serpin Family B Member 7	Protein Coding	O75635	48	GC18P063752	0.906591	https://www.genecards.org/cgi-bin/carddisp.pl?gene=SERPINB7
SLC7A8	Solute Carrier Family 7 Member 8	Protein Coding	Q9UHI5	48	GC14M023125	0.906591	https://www.genecards.org/cgi-bin/carddisp.pl?gene=SLC7A8
BHLHE40	Basic Helix-Loop-Helix Family Member E40	Protein Coding	O14503	47	GC03P004980	0.906591	https://www.genecards.org/cgi-bin/carddisp.pl?gene=BHLHE40
CTNNBL1	Catenin Beta Like 1	Protein Coding	Q8WYA6	47	GC20P037693	0.906591	https://www.genecards.org/cgi-bin/carddisp.pl?gene=CTNNBL1
DECR1	2,4-Dienoyl-CoA Reductase 1	Protein Coding	Q16698	47	GC08P090001	0.906591	https://www.genecards.org/cgi-bin/carddisp.pl?gene=DECR1
OTX1	Orthodenticle Homeobox 1	Protein Coding	P32242	47	GC02P063050	0.906591	https://www.genecards.org/cgi-bin/carddisp.pl?gene=OTX1
RPL22	Ribosomal Protein L22	Protein Coding	P35268	47	GC01M010016	0.906591	https://www.genecards.org/cgi-bin/carddisp.pl?gene=RPL22
STYK1	Serine/Threonine/Tyrosine Kinase 1	Protein Coding	Q6J9G0	47	GC12M024913	0.906591	https://www.genecards.org/cgi-bin/carddisp.pl?gene=STYK1
CA10	Carbonic Anhydrase 10	Protein Coding	Q9NS85	46	GC17M051630	0.906591	https://www.genecards.org/cgi-bin/carddisp.pl?gene=CA10
EIF3I	Eukaryotic Translation Initiation Factor 3 Subunit I	Protein Coding	Q13347	46	GC01P032221	0.906591	https://www.genecards.org/cgi-bin/carddisp.pl?gene=EIF3I
GTF2I	General Transcription Factor IIi	Protein Coding	P78347	46	GC07P079598	0.906591	https://www.genecards.org/cgi-bin/carddisp.pl?gene=GTF2I
LPA	Lipoprotein(A)	Protein Coding	P08519	46	GC06M160531	0.906591	https://www.genecards.org/cgi-bin/carddisp.pl?gene=LPA
MKLN1	Muskelin 1	Protein Coding	Q9UL63	46	GC07P131110	0.906591	https://www.genecards.org/cgi-bin/carddisp.pl?gene=MKLN1
NUDT5	Nudix Hydrolase 5	Protein Coding	Q9UKK9	46	GC10M012165	0.906591	https://www.genecards.org/cgi-bin/carddisp.pl?gene=NUDT5
PPIH	Peptidylprolyl Isomerase H	Protein Coding	O43447	46	GC01P042657	0.906591	https://www.genecards.org/cgi-bin/carddisp.pl?gene=PPIH
QSOX1	Quiescin Sulfhydryl Oxidase 1	Protein Coding	O00391	46	GC01P180154	0.906591	https://www.genecards.org/cgi-bin/carddisp.pl?gene=QSOX1
RBM28	RNA Binding Motif Protein 28	Protein Coding	Q9NW13	46	GC07M128626	0.906591	https://www.genecards.org/cgi-bin/carddisp.pl?gene=RBM28
RNF7	Ring Finger Protein 7	Protein Coding	Q9UBF6	46	GC03P141738	0.906591	https://www.genecards.org/cgi-bin/carddisp.pl?gene=RNF7
RPL28	Ribosomal Protein L28	Protein Coding	P46779	46	GC19P083934	0.906591	https://www.genecards.org/cgi-bin/carddisp.pl?gene=RPL28
RPS11	Ribosomal Protein S11	Protein Coding	P62280	46	GC19P049496	0.906591	https://www.genecards.org/cgi-bin/carddisp.pl?gene=RPS11
SERPINA12	Serpin Family A Member 12	Protein Coding	Q8IW75	46	GC14M094487	0.906591	https://www.genecards.org/cgi-bin/carddisp.pl?gene=SERPINA12
SNRNP70	Small Nuclear Ribonucleoprotein U1 Subunit 70	Protein Coding	P08621	46	GC19P049085	0.906591	https://www.genecards.org/cgi-bin/carddisp.pl?gene=SNRNP70
SOX13	SRY-Box Transcription Factor 13	Protein Coding	Q9UN79	46	GC01P204074	0.906591	https://www.genecards.org/cgi-bin/carddisp.pl?gene=SOX13
USP53	Ubiquitin Specific Peptidase 53	Protein Coding	Q70EK8	46	GC04P119212	0.906591	https://www.genecards.org/cgi-bin/carddisp.pl?gene=USP53
ABCF2	ATP Binding Cassette Subfamily F Member 2	Protein Coding	Q9UG63	45	GC07M151211	0.906591	https://www.genecards.org/cgi-bin/carddisp.pl?gene=ABCF2
ACOT9	Acyl-CoA Thioesterase 9	Protein Coding	Q9Y305	45	GC0XM023701	0.906591	https://www.genecards.org/cgi-bin/carddisp.pl?gene=ACOT9
CPSF6	Cleavage And Polyadenylation Specific Factor 6	Protein Coding	Q16630	45	GC12P069239	0.906591	https://www.genecards.org/cgi-bin/carddisp.pl?gene=CPSF6
HEATR1	HEAT Repeat Containing 1	Protein Coding	Q9H583	45	GC01M236549	0.906591	https://www.genecards.org/cgi-bin/carddisp.pl?gene=HEATR1
HNRNPA3	Heterogeneous Nuclear Ribonucleoprotein A3	Protein Coding	P51991	45	GC02P177212	0.906591	https://www.genecards.org/cgi-bin/carddisp.pl?gene=HNRNPA3
KIF15	Kinesin Family Member 15	Protein Coding	Q9NS87	45	GC03P051121	0.906591	https://www.genecards.org/cgi-bin/carddisp.pl?gene=KIF15
LEMD2	LEM Domain Nuclear Envelope Protein 2	Protein Coding	Q8NC56	45	GC06M081039	0.906591	https://www.genecards.org/cgi-bin/carddisp.pl?gene=LEMD2
PELP1	Proline, Glutamate And Leucine Rich Protein 1	Protein Coding	Q8IZL8	45	GC17M004669	0.906591	https://www.genecards.org/cgi-bin/carddisp.pl?gene=PELP1
RANBP10	RAN Binding Protein 10	Protein Coding	Q6VN20	45	GC16M067723	0.906591	https://www.genecards.org/cgi-bin/carddisp.pl?gene=RANBP10
RPL18A	Ribosomal Protein L18a	Protein Coding	Q02543	45	GC19P082834	0.906591	https://www.genecards.org/cgi-bin/carddisp.pl?gene=RPL18A
SF3A3	Splicing Factor 3a Subunit 3	Protein Coding	Q12874	45	GC01M037956	0.906591	https://www.genecards.org/cgi-bin/carddisp.pl?gene=SF3A3
TRIM11	Tripartite Motif Containing 11	Protein Coding	Q96F44	45	GC01M228393	0.906591	https://www.genecards.org/cgi-bin/carddisp.pl?gene=TRIM11
UBAP2L	Ubiquitin Associated Protein 2 Like	Protein Coding	Q14157	45	GC01P155315	0.906591	https://www.genecards.org/cgi-bin/carddisp.pl?gene=UBAP2L
DDX56	DEAD-Box Helicase 56	Protein Coding	Q9NY93	44	GC07M044565	0.906591	https://www.genecards.org/cgi-bin/carddisp.pl?gene=DDX56
KLF8	KLF Transcription Factor 8	Protein Coding	O95600	44	GC0XP055913	0.906591	https://www.genecards.org/cgi-bin/carddisp.pl?gene=KLF8
MAEA	Macrophage Erythroblast Attacher, E3 Ubiquitin Ligase	Protein Coding	Q7L5Y9	44	GC04P001289	0.906591	https://www.genecards.org/cgi-bin/carddisp.pl?gene=MAEA
POF1B	POF1B Actin Binding Protein	Protein Coding	Q8WVV4	44	GC0XM085277	0.906591	https://www.genecards.org/cgi-bin/carddisp.pl?gene=POF1B
PRPF40A	Pre-MRNA Processing Factor 40 Homolog A	Protein Coding	O75400	44	GC02M152651	0.906591	https://www.genecards.org/cgi-bin/carddisp.pl?gene=PRPF40A
PSME4	Proteasome Activator Subunit 4	Protein Coding	Q14997	44	GC02M053864	0.906591	https://www.genecards.org/cgi-bin/carddisp.pl?gene=PSME4
RPS25	Ribosomal Protein S25	Protein Coding	P62851	44	GC11M119015	0.906591	https://www.genecards.org/cgi-bin/carddisp.pl?gene=RPS25
SKA1	Spindle And Kinetochore Associated Complex Subunit 1	Protein Coding	Q96BD8	44	GC18P050374	0.906591	https://www.genecards.org/cgi-bin/carddisp.pl?gene=SKA1
TUBG2	Tubulin Gamma 2	Protein Coding	Q9NRH3	44	GC17P042659	0.906591	https://www.genecards.org/cgi-bin/carddisp.pl?gene=TUBG2
UBP1	Upstream Binding Protein 1	Protein Coding	Q9NZI7	44	GC03M033389	0.906591	https://www.genecards.org/cgi-bin/carddisp.pl?gene=UBP1
YPEL5	Yippee Like 5	Protein Coding	P62699	44	GC02P030108	0.906591	https://www.genecards.org/cgi-bin/carddisp.pl?gene=YPEL5
LUC7L2	LUC7 Like 2, Pre-MRNA Splicing Factor	Protein Coding	Q9Y383	43	GC07P139344	0.906591	https://www.genecards.org/cgi-bin/carddisp.pl?gene=LUC7L2
RPL36AL	Ribosomal Protein L36a Like	Protein Coding	Q969Q0	43	GC14M049619	0.906591	https://www.genecards.org/cgi-bin/carddisp.pl?gene=RPL36AL
U2SURP	U2 SnRNP Associated SURP Domain Containing	Protein Coding	O15042	43	GC03P142964	0.906591	https://www.genecards.org/cgi-bin/carddisp.pl?gene=U2SURP
UXT	Ubiquitously Expressed Prefoldin Like Chaperone	Protein Coding	Q9UBK9	43	GC0XM047651	0.906591	https://www.genecards.org/cgi-bin/carddisp.pl?gene=UXT
ANP32E	Acidic Nuclear Phosphoprotein 32 Family Member E	Protein Coding	Q9BTT0	42	GC01M150218	0.906591	https://www.genecards.org/cgi-bin/carddisp.pl?gene=ANP32E
ARMC8	Armadillo Repeat Containing 8	Protein Coding	Q8IUR7	42	GC03P138187	0.906591	https://www.genecards.org/cgi-bin/carddisp.pl?gene=ARMC8
CCDC86	Coiled-Coil Domain Containing 86	Protein Coding	Q9H6F5	42	GC11P061094	0.906591	https://www.genecards.org/cgi-bin/carddisp.pl?gene=CCDC86
CEP97	Centrosomal Protein 97	Protein Coding	Q8IW35	42	GC03P101840	0.906591	https://www.genecards.org/cgi-bin/carddisp.pl?gene=CEP97
CPSF7	Cleavage And Polyadenylation Specific Factor 7	Protein Coding	Q8N684	42	GC11M061402	0.906591	https://www.genecards.org/cgi-bin/carddisp.pl?gene=CPSF7
FOXD1	Forkhead Box D1	Protein Coding	Q16676	42	GC05M073444	0.906591	https://www.genecards.org/cgi-bin/carddisp.pl?gene=FOXD1
GSE1	Gse1 Coiled-Coil Protein	Protein Coding	Q14687	42	GC16P085171	0.906591	https://www.genecards.org/cgi-bin/carddisp.pl?gene=GSE1
HMG20A	High Mobility Group 20A	Protein Coding	Q9NP66	42	GC15P077420	0.906591	https://www.genecards.org/cgi-bin/carddisp.pl?gene=HMG20A
HMG20B	High Mobility Group 20B	Protein Coding	Q9P0W2	42	GC19P003572	0.906591	https://www.genecards.org/cgi-bin/carddisp.pl?gene=HMG20B
MCMBP	Minichromosome Maintenance Complex Binding Protein	Protein Coding	Q9BTE3	42	GC10M119829	0.906591	https://www.genecards.org/cgi-bin/carddisp.pl?gene=MCMBP
SKA3	Spindle And Kinetochore Associated Complex Subunit 3	Protein Coding	Q8IX90	42	GC13M021153	0.906591	https://www.genecards.org/cgi-bin/carddisp.pl?gene=SKA3
BARX2	BARX Homeobox 2	Protein Coding	Q9UMQ3	41	GC11P129375	0.906591	https://www.genecards.org/cgi-bin/carddisp.pl?gene=BARX2
GID8	GID Complex Subunit 8 Homolog	Protein Coding	Q9NWU2	41	GC20P062938	0.906591	https://www.genecards.org/cgi-bin/carddisp.pl?gene=GID8
HNRNPUL2	Heterogeneous Nuclear Ribonucleoprotein U Like 2	Protein Coding	Q1KMD3	41	GC11M062712	0.906591	https://www.genecards.org/cgi-bin/carddisp.pl?gene=HNRNPUL2
LAMTOR1	Late Endosomal/Lysosomal Adaptor, MAPK And MTOR Activator 1	Protein Coding	Q6IAA8	41	GC11M072085	0.906591	https://www.genecards.org/cgi-bin/carddisp.pl?gene=LAMTOR1
NOL10	Nucleolar Protein 10	Protein Coding	Q9BSC4	41	GC02M010562	0.906591	https://www.genecards.org/cgi-bin/carddisp.pl?gene=NOL10
RCOR3	REST Corepressor 3	Protein Coding	Q9P2K3	41	GC01P211258	0.906591	https://www.genecards.org/cgi-bin/carddisp.pl?gene=RCOR3
SEC61G	SEC61 Translocon Subunit Gamma	Protein Coding	P60059	41	GC07M054752	0.906591	https://www.genecards.org/cgi-bin/carddisp.pl?gene=SEC61G
SLTM	SAFB Like Transcription Modulator	Protein Coding	Q9NWH9	41	GC15M058879	0.906591	https://www.genecards.org/cgi-bin/carddisp.pl?gene=SLTM
UTP14A	UTP14A Small Subunit Processome Component	Protein Coding	Q9BVJ6	41	GC0XP129906	0.906591	https://www.genecards.org/cgi-bin/carddisp.pl?gene=UTP14A
CMSS1	Cms1 Ribosomal Small Subunit Homolog	Protein Coding	Q9BQ75	40	GC03P099817	0.906591	https://www.genecards.org/cgi-bin/carddisp.pl?gene=CMSS1
FAM83F	Family With Sequence Similarity 83 Member F	Protein Coding	Q8NEG4	40	GC22P039994	0.906591	https://www.genecards.org/cgi-bin/carddisp.pl?gene=FAM83F
H2AC1	H2A Clustered Histone 1	Protein Coding	Q96QV6	40	GC06M025724	0.906591	https://www.genecards.org/cgi-bin/carddisp.pl?gene=H2AC1
WDCP	WD Repeat And Coiled Coil Containing	Protein Coding	Q9H6R7	40	GC02M024040	0.906591	https://www.genecards.org/cgi-bin/carddisp.pl?gene=WDCP
ARL6IP4	ADP Ribosylation Factor Like GTPase 6 Interacting Protein 4	Protein Coding	Q66PJ3	39	GC12P122980	0.906591	https://www.genecards.org/cgi-bin/carddisp.pl?gene=ARL6IP4
NCCRP1	NCCRP1, F-Box Associated Domain Containing	Protein Coding	Q6ZVX7	39	GC19P039196	0.906591	https://www.genecards.org/cgi-bin/carddisp.pl?gene=NCCRP1
UQCC3	Ubiquinol-Cytochrome C Reductase Complex Assembly Factor 3	Protein Coding	Q6UW78	39	GC11P062670	0.906591	https://www.genecards.org/cgi-bin/carddisp.pl?gene=UQCC3
ZNRD2	Zinc Ribbon Domain Containing 2	Protein Coding	O60232	39	GC11P072912	0.906591	https://www.genecards.org/cgi-bin/carddisp.pl?gene=ZNRD2
SBSN	Suprabasin	Protein Coding	Q6UWP8	38	GC19M082226	0.906591	https://www.genecards.org/cgi-bin/carddisp.pl?gene=SBSN
C5orf24	Chromosome 5 Open Reading Frame 24	Protein Coding	Q7Z6I8	37	GC05P134845	0.906591	https://www.genecards.org/cgi-bin/carddisp.pl?gene=C5orf24
IGLL5	Immunoglobulin Lambda Like Polypeptide 5	Protein Coding	B9A064	37	GC22P051958	0.906591	https://www.genecards.org/cgi-bin/carddisp.pl?gene=IGLL5
RGPD3	RANBP2 Like And GRIP Domain Containing 3	Protein Coding	A6NKT7	36	GC02M106373	0.906591	https://www.genecards.org/cgi-bin/carddisp.pl?gene=RGPD3
PYGM	Glycogen Phosphorylase, Muscle Associated	Protein Coding	P11217	53	GC11M064746	0.901142	https://www.genecards.org/cgi-bin/carddisp.pl?gene=PYGM
DLST	Dihydrolipoamide S-Succinyltransferase	Protein Coding	P36957	53	GC14P074881	0.895393	https://www.genecards.org/cgi-bin/carddisp.pl?gene=DLST
IDH3A	Isocitrate Dehydrogenase (NAD(+)) 3 Catalytic Subunit Alpha	Protein Coding	P50213	52	GC15P078131	0.895393	https://www.genecards.org/cgi-bin/carddisp.pl?gene=IDH3A
SLC25A10	Solute Carrier Family 25 Member 10	Protein Coding	Q9UBX3	49	GC17P081712	0.895393	https://www.genecards.org/cgi-bin/carddisp.pl?gene=SLC25A10
SUCLG2	Succinate-CoA Ligase GDP-Forming Subunit Beta	Protein Coding	Q96I99	48	GC03M067358	0.895393	https://www.genecards.org/cgi-bin/carddisp.pl?gene=SUCLG2
SLC16A7	Solute Carrier Family 16 Member 7	Protein Coding	O60669	49	GC12P059596	0.889797	https://www.genecards.org/cgi-bin/carddisp.pl?gene=SLC16A7
IFNG	Interferon Gamma	Protein Coding	P01579	57	GC12M068154	0.884557	https://www.genecards.org/cgi-bin/carddisp.pl?gene=IFNG
ATP5F1E	ATP Synthase F1 Subunit Epsilon	Protein Coding	P56381	49	GC20M059026	0.884557	https://www.genecards.org/cgi-bin/carddisp.pl?gene=ATP5F1E
SREBF1	Sterol Regulatory Element Binding Transcription Factor 1	Protein Coding	P36956	55	GC17M017810	0.883735	https://www.genecards.org/cgi-bin/carddisp.pl?gene=SREBF1
JAK2	Janus Kinase 2	Protein Coding	O60674	60	GC09P004985	0.872498	https://www.genecards.org/cgi-bin/carddisp.pl?gene=JAK2
MAPT	Microtubule Associated Protein Tau	Protein Coding	P10636	57	GC17P045894	0.872498	https://www.genecards.org/cgi-bin/carddisp.pl?gene=MAPT
KAT2A	Lysine Acetyltransferase 2A	Protein Coding	Q92830	56	GC17M042113	0.872498	https://www.genecards.org/cgi-bin/carddisp.pl?gene=KAT2A
MLH1	MutL Homolog 1	Protein Coding	P40692	56	GC03P036993	0.872498	https://www.genecards.org/cgi-bin/carddisp.pl?gene=MLH1
FKBP5	FKBP Prolyl Isomerase 5	Protein Coding	Q13451	55	GC06M081054	0.872498	https://www.genecards.org/cgi-bin/carddisp.pl?gene=FKBP5
IFIH1	Interferon Induced With Helicase C Domain 1	Protein Coding	Q9BYX4	54	GC02M162267	0.872498	https://www.genecards.org/cgi-bin/carddisp.pl?gene=IFIH1
LRP6	LDL Receptor Related Protein 6	Protein Coding	O75581	54	GC12M024943	0.872498	https://www.genecards.org/cgi-bin/carddisp.pl?gene=LRP6
CALM1	Calmodulin 1	Protein Coding	P0DP23	53	GC14P090396	0.872498	https://www.genecards.org/cgi-bin/carddisp.pl?gene=CALM1
CTNNA1	Catenin Alpha 1	Protein Coding	P35221	53	GC05P138616	0.872498	https://www.genecards.org/cgi-bin/carddisp.pl?gene=CTNNA1
SPTBN1	Spectrin Beta, Non-Erythrocytic 1	Protein Coding	Q01082	53	GC02P054456	0.872498	https://www.genecards.org/cgi-bin/carddisp.pl?gene=SPTBN1
BTRC	Beta-Transducin Repeat Containing E3 Ubiquitin Protein Ligase	Protein Coding	Q9Y297	52	GC10P101354	0.872498	https://www.genecards.org/cgi-bin/carddisp.pl?gene=BTRC
DLC1	DLC1 Rho GTPase Activating Protein	Protein Coding	Q96QB1	52	GC08M013083	0.872498	https://www.genecards.org/cgi-bin/carddisp.pl?gene=DLC1
HSD11B2	Hydroxysteroid 11-Beta Dehydrogenase 2	Protein Coding	P80365	52	GC16P067433	0.872498	https://www.genecards.org/cgi-bin/carddisp.pl?gene=HSD11B2
P4HA2	Prolyl 4-Hydroxylase Subunit Alpha 2	Protein Coding	O15460	52	GC05M132193	0.872498	https://www.genecards.org/cgi-bin/carddisp.pl?gene=P4HA2
PRKD3	Protein Kinase D3	Protein Coding	O94806	52	GC02M037251	0.872498	https://www.genecards.org/cgi-bin/carddisp.pl?gene=PRKD3
SF3B1	Splicing Factor 3b Subunit 1	Protein Coding	O75533	52	GC02M197453	0.872498	https://www.genecards.org/cgi-bin/carddisp.pl?gene=SF3B1
TIAM1	TIAM Rac1 Associated GEF 1	Protein Coding	Q13009	52	GC21M031118	0.872498	https://www.genecards.org/cgi-bin/carddisp.pl?gene=TIAM1
HDAC11	Histone Deacetylase 11	Protein Coding	Q96DB2	51	GC03P014712	0.872498	https://www.genecards.org/cgi-bin/carddisp.pl?gene=HDAC11
PPP1R12A	Protein Phosphatase 1 Regulatory Subunit 12A	Protein Coding	O14974	51	GC12M079773	0.872498	https://www.genecards.org/cgi-bin/carddisp.pl?gene=PPP1R12A
TJP1	Tight Junction Protein 1	Protein Coding	Q07157	51	GC15M029699	0.872498	https://www.genecards.org/cgi-bin/carddisp.pl?gene=TJP1
FLII	FLII Actin Remodeling Protein	Protein Coding	Q13045	50	GC17M018244	0.872498	https://www.genecards.org/cgi-bin/carddisp.pl?gene=FLII
GIPC1	GIPC PDZ Domain Containing Family Member 1	Protein Coding	O14908	50	GC19M015557	0.872498	https://www.genecards.org/cgi-bin/carddisp.pl?gene=GIPC1
GPC4	Glypican 4	Protein Coding	O75487	50	GC0XM133300	0.872498	https://www.genecards.org/cgi-bin/carddisp.pl?gene=GPC4
IQGAP1	IQ Motif Containing GTPase Activating Protein 1	Protein Coding	P46940	50	GC15P090388	0.872498	https://www.genecards.org/cgi-bin/carddisp.pl?gene=IQGAP1
KMT5A	Lysine Methyltransferase 5A	Protein Coding	Q9NQR1	50	GC12P128269	0.872498	https://www.genecards.org/cgi-bin/carddisp.pl?gene=KMT5A
PPM1B	Protein Phosphatase, Mg2+/Mn2+ Dependent 1B	Protein Coding	O75688	50	GC02P044167	0.872498	https://www.genecards.org/cgi-bin/carddisp.pl?gene=PPM1B
UBE2T	Ubiquitin Conjugating Enzyme E2 T	Protein Coding	Q9NPD8	50	GC01M202332	0.872498	https://www.genecards.org/cgi-bin/carddisp.pl?gene=UBE2T
ARF6	ADP Ribosylation Factor 6	Protein Coding	P62330	49	GC14P049895	0.872498	https://www.genecards.org/cgi-bin/carddisp.pl?gene=ARF6
[truncated: 2,045 more rows]

## Sheet: r>2
Gene Symbol	Description	Category	Uniprot ID	Gifts	GC Id	Relevance score	GeneCards Link
[truncated: 170 more rows]

## Sheet: 169
Gene Symbol	Description	Category	Uniprot ID	Gifts	GC Id	Relevance score	GeneCards Link
[truncated: 169 more rows]
